# Supplementary material for: Genome-wide association mapping and candidate genes analysis of high-throughput image descriptors for wheat frost tolerance
Source: Stress Biol. 2025 Dec 10;5(1):75. doi: 10.1007/s44154-025-00257-2 (PMC12690036; doi:10.1007/s44154-025-00257-2)
Supplement: Supplementary file 1 — Supplementary Material 1: Table S1 Summary of the 491 worldwide wheat accessions. Table S2 The information of SNP markers on wheat chromosome. Table S3 List of the primers for quantitative real-time PCR in this study. Table S4 The information about experimental sites and corresponding environment. Table S5 Correlation analyses among different environments for visual estimation and UAV data. Table S6 Detailed information of all QTLs detected in each chromosome. Table S7 The significant DNA variants in the upstream, gene body, and downstream regions of TraesCS2A03G1077800. Table S8 Frost tolerance variations distribution in worldwide wheat accessions about TraesCS2A03G1077800. Table S9 Frost tolerance variations distribution in worldwide wheat accessions about TraesCS5B03G1008500. Table S10 Prediction accuracy of SNP sets for frost resistance phenotype. [file 44154_2025_257_MOESM1_ESM.xlsx]

## Sheet: Table S1
Table S1 Summary of the 491 worldwide wheat accessions.
ID	Name or pedigree	Fertility habit	VRN-1A Haplotype	Released time	Released area	Type
Ta-000001	Ruihuamai 520	Semi-winter	vrn-1A	2014	CHN: Jiangsu	MCC
Ta-000003	Ruihuamai 518	Semi-winter	vrn-1A	2018	CHN: Jiangsu	MCC
Ta-000011	Ruihua 549	Semi-winter	vrn-1A	2020	CHN: Jiangsu	MCC
Ta-000021	Huaimai 4046	Semi-winter	-	2019	CHN: Jiangsu	MCC
Ta-000033	Zhengmai 1860	Semi-winter	-	2019	CHN: Henan	MCC
Ta-000040	Xinong 528	Semi-winter	-	2014	CHN:Shaanxi	MCC
Ta-000047	Luomai 906	Semi-winter	-	2019	CHN:Henan	MCC
Ta-000059	Zhongmai 99	Semi-winter	-	2015	CHN: Henan	MCC
Ta-000061	Shannong 116	Semi-winter	-	2021	CHN: Shandong	MCC
Ta-000077	Zhengmai 151	Semi-winter	-	Post-2010	CHN: Henan	MCC
Ta-000099	Huaimai 304	Semi-winter	vrn-1A	2019	CHN: Jiangsu	MCC
Ta-000100	Xinong 364	Semi-winter	-	2018	CHN:Shaanxi	MCC
Ta-000102	Zhongnongmai 4008	Semi-winter	-	2017	CHN: Beijing	MCC
Ta-000112	Huaimai 1196	Semi-winter	-	Post-2010	CHN: Jiangsu	MCC
Ta-000117	Yikemai 1506	Semi-winter	-	2017	CHN:Jiangsu	MCC
Ta-000120	Zhongmai 578	Semi-winter	-	2019	CHN: Henan	MCC
Ta-000121	Xuyan 5	Semi-winter	-	2021	CHN: Henan	MCC
Ta-000127	Wanfeng 269	Semi-winter	-	2020	CHN: Hebei	MCC
Ta-000130	Huaimai 20	Semi-winter	vrn-1A	2003	CHN:Jiangsu	MCC
Ta-000131	Jimai 60	Semi-winter	vrn-1A	2019	CHN: Shandong	MCC
Ta-000132	Ji 954072	Winter	-	2017	CHN: Shandong	MCC
Ta-000133	Jimai 45	Semi-winter	-	2017	CHN: Shandong	MCC
Ta-000134	Jinan 17	Semi-winter	vrn-1A	1993	CHN:Shandong	MCC
Ta-000135	Jimai 43	Semi-winter	vrn-1A	2019	CHN: Shandong	MCC
Ta-000157	Beijing 8	Winter	vrn-1A	1962	CHN:Beijing	MCC
Ta-000159	Hanxuan 10	Winter	-	1966	CHN:Shanxi	MCC
Ta-000160	Heng 136	Semi-winter	-	2005	CHN:Hebei	MCC
Ta-000161	Heng 6632	Semi-winter	-	2006	CHN:Hebei	MCC
Ta-000162	Jimai3	Semi-winter	-	2003	CHN:Henan	MCC
Ta-000163	Jinan 2	Winter	vrn-1A	1960	CHN:SHandong	MCC
Ta-000165	Jinmai 47	Winter	vrn-1A	1990	CHN:Shanxi	MCC
Ta-000166	Jinmai 54	Winter	vrn-1A	1991	CHN:Shanxi	MCC
Ta-000167	Liangxing 99	Semi-winter	vrn-1A	2001	CHN:Shandong	MCC
Ta-000169	Luohan 1	Semi-winter	-	1985	CHN:Henan	MCC
Ta-000170	Luohan 2	Semi-winter	-	2001	CHN:Henan	MCC
Ta-000174	Luohan 8	Semi-winter	vrn-1A	2008	CHN:Henan	MCC
Ta-000175	Luohan 9	Weak-winter	-	2009	CHN:Henan	MCC
Ta-000176	Mentana(S)	Weak-winter	vrn-1A	1913	CHN:Jiangsu	IMC
Ta-000177	Pingmai 02 16	Semi-winter	-	2011	CHN:Henan	MCC
Ta-000178	Shijiazhuang 8	Semi-winter	vrn-1A	2001	CHN:Hebei	MCC
Ta-000181	Xinong 928	Winter	vrn-1A	2005	CHN:Shaanxi	MCC
Ta-000183	Yannong 836	Semi-winter	-	2010	CHN:Shandong	MCC
Ta-000184	Yangguang 851	Semi-winter	-	2012	CHN:Henan	MCC
Ta-000185	Yumai 48	Semi-winter	-	1997	CHN:Henan	MCC
Ta-000186	Yunhan 618	Weak-winter	vrn-1A	2010	CHN:Shanxi	MCC
Ta-000188	Chang 6359	Weak-winter	vrn-1A	2005	CHN:Shanxi	MCC
Ta-000189	Changhan 58	Semi-winter	vrn-1A	2004	CHN:Shaanxi	MCC
Ta-000190	St 1472/506	Weak-winter	vrn-1A	1965	CHN:Henan	IMC
Ta-000193	Linkang 11	Winter	-	2004	CHN:Shanxi	MCC
Ta-000194	Yunhan 805	Winter	-	2011	CHN:Shanxi	MCC
Ta-000195	Yunhan 20410	Weak-winter	-	2007	CHN:Shanxi	MCC
Ta-000198	Chang 6878	Winter	vrn-1A	2002	CHN:Shanxi	MCC
Ta-000199	Chang 6135	Winter	-	2008	CHN:Shanxi	MCC
Ta-000200	Aikang 58	Semi-winter	vrn-1A	2005	CHN:Henan	MCC
Ta-000202	Bainong 3217	Weak-winter	vrn-1A	1975	CHN:Henan	MCC
Ta-000203	Fengchan 3	weak-winter	vrn-1A	1964	CHN:Shaanxi	MCC
Ta-000204	Fengdecunmai 1	Semi-winter	-	2011	CHN:Henan	MCC
Ta-000205	Gaoyou 503	Winter	vrn-1A	1997	CHN:Shaanxi	MCC
Ta-000207	Huaimai 18	Semi-winter	-	1999	CHN: Jiangsu	MCC
Ta-000209	Jiaomai 266	Semi-winter	-	2012	CHN:Henan	MCC
Ta-000211	Lumai 14	Semi-winter	vrn-1A	1993	CHN:Shandong	MCC
Ta-000212	Luomai 21	Semi-winter	vrn-1A	2006	CHN:Henan	MCC
Ta-000213	Luomai 18	Semi-winter	-	2012	CHN:Henan	MCC
Ta-000214	Luomai 22	Semi-winter	-	2008	CHN:Henan	MCC
Ta-000215	Ping'an 8	Semi-winter	-	2011	CHN:Henan	MCC
Ta-000216	Shannong 45	Semi-winter	vrn-1A	1999	CHN:Shandong	MCC
Ta-000217	Shaannong 253	Semi-winter	-	2001	CHN:Shaanxi	MCC
Ta-000218	Shimai 15	Semi-winter	-	2005	CHN:Hebei	MCC
Ta-000220	Xiaoyan 22	Weak-winter	vrn-1A	2003	CHN:Shaanxi	MCC
Ta-000222	Xinmai 23	Semi-winter	vrn-1A	2010	CHN:Henan	MCC
Ta-000223	Xuke 718	Semi-winter	-	2012	CHN:Henan	MCC
Ta-000225	Yujiao 5	Semi-winter	-	2011	CHN:Henan	MCC
Ta-000227	Zhongyu 12	Semi-winter	-	2008	CHN:Henan	MCC
Ta-000295	Turkey 304	Spring	-	Pre-2000	Turkey	IMC
Ta-000301	Hubara 5/Angi 1	Spring	-	Post-2000	MOR	IMC
Ta-000306	Kauz´S´/Florkwa 1//Goumria 3	Spring	-	Post-2000	MOR	IMC
Ta-000314	Safi 1/Zemamra 1	Spring	-	Unknown	Morocco	IMC
Ta-000319	Zemamra 5/Zemamra 5	Spring	-	Post-2000	MOR	IMC
Ta-000322	Tinamou 2//Tevee 1/Shuha 6	Spring	-	Post-2000	MOR	IMC
Ta-000329	Munia//Chen/Altar 84/3/Chen/Aegilops Squarrosa(Taus)//Bcn/4/Marchouch 8	Spring	-	Post-2010	MOR	IMC
Ta-000335	Karawan 1/Tallo 3//Jadida 2	Spring	-	Post-2000	Morocco	IMC
Ta-000348	Mouka 4*2/4/Kea´S´/3/Mn72252//Hd2170/Bow´S´	Spring	-	Post-2000	MOR	IMC
Ta-000353	Chinese Spring	Weak-winter	vrn-1A	1918	CHN:Sichuan	CL
Ta-000356	Hesheng 2	Semi-winter	-	1987	CHN:Shandong	MCC
Ta-000358	Baskerville	Winter	-	Pre-2000	RUS	IMC
Ta-000359	Bodycek	Winter	-	2010	CZE	IMC
Ta-000360	Bohemia	Winter	-	2007	CZE	IMC
Ta-000362	Cimrmanova	Winter	-	2012	CZE	IMC
Ta-000363	Dagmar	Winter	-	2012	CZE	IMC
Ta-000366	Matylda	Winter	-	2011	CZE	IMC
Ta-000367	Secese	Winter	-	2009	CZE	IMC
Ta-000370	Caodasui	Semi-winter	vrn-1A	1984	CHN	MCC
Ta-000372	Zhengmai 9405	Semi-winter	vrn-1A	2000	CHN: Henan	MCC
Ta-000373	Zaoyou 504	Semi-winter	-	1993	CHN:Shaanxi	MCC
Ta-000374	Xiaoyan 81	Semi-winter	-	2005	CHN:Shaanxi	MCC
Ta-000377	Jing 771	Spring	vrn-1A	1977	CHN:Beijing	MCC
Ta-000378	Opata	Spring	vrn-1A	1985	MEX	IMC
Ta-000381	Suneca	Spring	-	1982	AUS	IMC
Ta-000382	Banks	Spring	-	1979	AUS	IMC
Ta-000383	Gabo	Spring	-	1942	AUS	IMC
Ta-000384	Bodallin	Spring	-	1982	AUS	IMC
Ta-000385	Ciano	Spring	vrn-1A	1967	MEX	IMC
Ta-000386	Hartog	Spring	-	1982	AUS	IMC
Ta-000387	Hyden	Spring	-	1982	AUS	IMC
Ta-000388	Magong	Spring	-	Pre-2000	Czech Republic	IMC
Ta-000389	Reeves	Spring	-	1989	AUS	IMC
Ta-000390	Sunelg	Spring	-	1984	AUS	IMC
Ta-000391	Banquet	Winter	-	2001	CZE	IMC
Ta-000393	Kosutka	Winter	-	1981	SLO	IMC
Ta-000398	Sulamit	Winter	-	2000	CZE	IMC
Ta-000399	Viginta	Winter	-	1984	SVK	IMC
Ta-000405	Siete Cerros 66	Spring	vrn-1A	1966	MEX	IMC
Ta-000415	Lanli	Winter	-	2003	CHN:Beijing	MCC
Ta-000416	Zimai	Semi-winter	-	Pre-1950	CHN:Yunnan	CL
Ta-000419	Yanmai 8911	Semi-winter	-	2001	CHN:Shaanxi	MCC
Ta-000421	Xinong 1043	Winter	-	1999	CHN:Shaanxi	MCC
Ta-000423	Fothand	Winter	-	2011	Czech Republic	IMC
Ta-000430	Yuanzhuo 3	Spring	-	1994	CHN: Qinghai	MCC
Ta-000431	Caoxuan 5	Spring	-	1960	CHN:Qinghai	MCC
Ta-000438	Mulan	Winter	-	2007	GBR	IMC
Ta-000440	Musket	Winter	-	1981	GER	IMC
Ta-000446	Flanders	Winter	-	1940	FRA	IMC
Ta-000447	Centrum	Winter	-	2001	GER	IMC
Ta-000448	Xiaoshan 211	Semi-winter	-	Post-2010	CHN:Beijing	MCC
Ta-000458	Xinong 889	Semi-winter	vrn-1A	2005	CHN:Shaanxi	MCC
Ta-000459	Tabasco	Winter	-	2006	GER	IMC
Ta-000460	Guixie 3	Semi-winter	vrn-1A	2010	CHN: Guizhou	MCC
Ta-000463	Villosum	Winter	-	1952	Nepal	IMC
Ta-000469	Baonong 8865	Winter	vrn-1A	1998	CHN:Shaanxi	MCC
Ta-000470	Xingzi 9104	Weak-winter	vrn-1A	1994	CHN:Guizhou	MCC
Ta-000471	Jinghe 90 jian 15	Winter	vrn-1A	1990	CHN:Beijing	MCC
Ta-000476	Heng 4399	Semi-winter	vrn-1A	2003	CHN:Hebei	MCC
Ta-000477	Hengguan 35	Semi-winter	vrn-1A	2004	CHN:Hebei	MCC
Ta-000479	Gaoyou 2018	Semi-winter	-	2005	CHN: Hebei	MCC
Ta-000480	Han 5093	Semi-winter	-	2016	CHN:Hebei	MCC
Ta-000481	Han 6172	Semi-winter	vrn-1A	1995	CHN:Hebei	MCC
Ta-000483	Jimai 32	Winter	vrn-1A	1989	CHN:Hebei	MCC
Ta-000486	Jinmai 90	Semi-winter	-	2011	CHN:Shanxi	MCC
Ta-000487	Raomai 16	Semi-winter	vrn-1A	2008	CHN:Shanxi	MCC
Ta-000489	Jinmai 92	Winter	-	2010	CHN:Shanxi	MCC
Ta-000491	Yunhan 719	Winter	-	2008	CHN:Shanxi	MCC
Ta-000494	Yunhan 22 33	Weak-winter	vrn-1A	2005	CHN:Shanxi	MCC
Ta-000498	Luohan 11	Semi-winter	vrn-1A	2007	CHN:Henan	MCC
Ta-000499	Luohan 13	Semi-winter	vrn-1A	2007	CHN:Henan	MCC
Ta-000500	Changmai 251	Winter	-	2010	CHN:Shanxi	MCC
Ta-000503	Xiaoheimai	Semi-winter	-	Pre-1950	CHN:Hebei	CL
Ta-000505	Ningmai 13	Weak-winter	-	2003	CHN:Jiangsu	MCC
Ta-000508	Huamai 5	Weak-winter	-	2006	CHN: Jiangsu	MCC
Ta-000509	Sumai 188	Spring	-	2012	CHN:Jiangsu	MCC
Ta-000510	Taikong 6	Semi-winter	-	2003	CHN:Henan	MCC
Ta-000511	Shenmai 22	Semi-winter	-	Post-2000	CHN:Beijing	MCC
Ta-000512	Xinfumai 1	Semi-winter	-	2004	CHN:Anhui	MCC
Ta-000513	An 0817	Semi-winter	-	2016	CHN:Anhui	MCC
Ta-000514	Longping 203	Semi-winter	-	Post-2010	CHN:Henan	MCC
Ta-000516	Xinmai 8	Semi-winter	-	2011	CHN:Anhui	MCC
Ta-000517	Huaimai 25	Semi-winter	vrn-1A	2005	CHN:Jiangsu	MCC
Ta-000518	Wanmai 68	Semi-winter	-	2006	CHN:Anhui	MCC
Ta-000519	Shannong 20	Semi-winter	vrn-1A	2007	CHN: Shandong	MCC
Ta-000520	Huaimai 22	Semi-winter	vrn-1A	2003	CHN:Jiangsu	MCC
Ta-000521	Yannong 5158	Semi-winter	-	2007	CHN:Shandong	MCC
Ta-000523	Su 553	Semi-winter	-	2011	CHN:Anhui	MCC
Ta-000524	Shiyou 20	Semi-winter	vrn-1A	2009	CHN:Hebei	MCC
Ta-000525	Linmai 4	Semi-winter	-	2006	CHN:Gansu	MCC
Ta-000527	Hemai 17	semi-winter	-	2008	CHN:Shandong	MCC
Ta-000528	Liangxing 77	Semi-winter	-	2008	CHN:Shandong	MCC
Ta-000529	Linmai 2	Winter	vrn-1A	2004	CHN:Gansu	MCC
Ta-000530	Shannong 15	Semi-winter	vrn-1A	2004	CHN: Shandong	MCC
Ta-000532	Yannong 0428	Winter	-	2006	CHN:Shangdong	MCC
Ta-000533	Qingnong 2	Semi-winter	-	2010	CHN:Shandong	MCC
Ta-000534	Yannong 999	Semi-winter	vrn-1A	2016	CHN:Shandong	MCC
Ta-000536	Shannong 14	Semi-winter	-	2004	CHN: Shandong	MCC
Ta-000537	Heimai1	Winter	-	2000	CHN:Shandong	MCC
Ta-000538	Luyuan 502	Semi-winter	vrn-1A	2011	CHN:Shandong	MCC
Ta-000541	Tainong 18	Semi-winter	vrn-1A	2008	CHN:Shandong	MCC
Ta-000542	Luomai 4	Semi-winter	vrn-1A	2003	CHN:Henan	MCC
Ta-000543	Zhoumai 16	Semi-winter	vrn-1A	2002	CHN:Henan	MCC
Ta-000544	Zhongyu 10	Semi-winter	-	2007	CHN:Henan	MCC
Ta-000546	Xiangmai 969	Weak-winter	-	2006	CHN:Henan	MCC
Ta-000547	Yumai 58	Semi-winter	vrn-1A	2001	CHN:Henan	MCC
Ta-000550	Rumai 0319	Semi-winter	-	2009	CHN:Henan	MCC
Ta-000551	Pumai 9	Semi-winter	vrn-1A	2000	CHN:Henan	MCC
Ta-000553	Xuke 1	Semi-winter	vrn-1A	2007	CHN:Henan	MCC
Ta-000555	Fanmai 8	Semi-winter	vrn-1A	2009	CHN:Henan	MCC
Ta-000557	Zhengmai 7698	Semi-winter	vrn-1A	2009	CHN: Henan	MCC
Ta-000559	Yumai 49	Semi-winter	vrn-1A	1996	CHN:Henan	MCC
Ta-000562	Ping'an 6	Semi-winter	-	2006	CHN:Henan	MCC
Ta-000563	Yumai 2	Semi-winter	-	Unknown	CHN:Henan	MCC
Ta-000564	Guomai 0319	Semi-winter	-	2005	CHN:Henan	MCC
Ta-000565	Hemai 17 HN	Semi-winter	-	1999	CHN:Henan	MCC
Ta-000566	Zhengnong 17	Semi-winter	vrn-1A	2001	CHN:Henan	MCC
Ta-000569	Emai 580	Weak-winter	-	2012	CHN:Hubei	MCC
Ta-000570	Xiangmai 25	Weak-winter	-	2008	CHN:Hubei	MCC
Ta-000573	Chuanmai 104	Weak-winter	vrn-1A	2012	CHN: Sichuan	MCC
Ta-000574	Xikemai 2	Weak-winter	-	2005	CHN:Sichuan	MCC
Ta-000575	Neimai 11	Weak-winter	-	2005	CHN:Inner Mongolia	MCC
Ta-000576	Neimai 836	Weak-winter	-	2008	CHN:Sichuan	MCC
Ta-000577	Chuanmai 107	Weak-winter	vrn-1A	2000	CHN: Sichuan	MCC
Ta-000578	Yunmai 56	Weak-winter	-	1996	CHN:Yunnan	MCC
Ta-000579	Xinong 509	Weak-winter	vrn-1A	2011	CHN:Shaanxi	MCC
Ta-000580	Zhongmai 895	Semi-winter	vrn-1A	2010	CHN:Beijing	MCC
Ta-000586	Shaanmai 139	Semi-winter	vrn-1A	2009	CHN:Shaanxi	MCC
Ta-000587	Xinong 9871	Semi-winter	-	2008	CHN:Shaanxi	MCC
Ta-000589	Changwu 521	Winter	-	2001	CHN:Shaanxi	MCC
Ta-000596	Xikemai 6	Weak-winter	-	2008	CHN:Sichuan	MCC
Ta-000597	Yumai 13	Weak-winter	-	2010	CHN:Chongqing	MCC
Ta-000598	Xinong 5658	Semi-winter	-	2014	CHN:Shaanxi	MCC
Ta-000599	Zhongluo08 2	Semi-winter	-	2009	CHN:Henan	MCC
Ta-000600	Guomai 301	Semi-winter	-	2009	CHN:Henan	MCC
Ta-000601	Zhouyuan 9369	Semi-winter	vrn-1A	2007	CHN:Shandong	MCC
Ta-000602	Qingfeng 1	Winter	-	1977	CHN:Gansu	MCC
Ta-000604	Lumai 7	Semi-winter	-	1989	CHN:Shandong	MCC
Ta-000606	Kexin 9	Semi-winter	-	2009	CHN:Shandong	MCC
Ta-000608	Shimai 18	Semi-winter	-	2008	CHN:Hebei	MCC
Ta-000613	Beijing 0045	Winter	vrn-1A	2004	CHN:Beijing	MCC
Ta-000617	Wanmai 33	Spring	vrn-1A	1992	CHN:Anhui	MCC
Ta-000620	Jimai24	Weak-winter	-	1986	CHN:Hebei	MCC
Ta-000622	Liaomai 16	Semi-winter	-	2000	CHN:Shandong	MCC
Ta-000623	Changfeng 4	Winter	-	Pre-2000	CHN:Beijing	MCC
Ta-000624	Aifeng 3	Winter	vrn-1A	1971	CHN:Shaanxi	MCC
Ta-000627	Shaanmai 159	Semi-winter	-	2008	CHN:Shaanxi	MCC
Ta-000629	Yumai 2	Semi-winter	vrn-1A	1977	CHN:Henan	MCC
Ta-000630	Yumai 69	Semi-winter	-	1999	CHN:Henan	MCC
Ta-000631	Zhongjiao 2	Semi-winter	-	2006	CHN:Henan	MCC
Ta-000634	Baimaizi	Semi-winter	-	Pre-1950	CHN:Sichuan	CL
Ta-000635	Zijiehong	Semi-winter	vrn-1A	Pre-1950	CHN:Shandong	CL
Ta-000638	Xian83(104) 11Zhong"s"	Semi-winter	-	1990	CHN:Shaanxi	MCC
Ta-000639	Taixue 12	Semi-winter	-	2011	CHN:Henan	MCC
Ta-000643	Yumai 54	Semi-winter	vrn-1A	1996	CHN:Henan	MCC
Ta-000645	Taishan 21	Semi-winter	vrn-1A	2003	CHN:Shandong	MCC
Ta-000647	Zhengmaii 9023	Weak-winter	vrn-1A	2001	CHN: Henan	MCC
Ta-000652	Xiannong 151	Weak-winter	-	1982	CHN:Shaanxi	MCC
Ta-000653	Sumai 6	Weak-winter	-	1993	CHN:Jiangsu	MCC
Ta-000657	Yanzhan 1	Semi-winter	vrn-1A	1997	CHN:Henan	MCC
Ta-000658	Yumai 13	Semi-winter	-	Unknown	CHN:Henan	MCC
Ta-000660	Mianmai 37	Weak-winter	-	2004	CHN:Sichuan	MCC
Ta-000662	Zhongmai 9	Winter	-	1991	CHN:Beijing	MCC
Ta-000664	Xiaoyan 6	Winter	vrn-1A	1979	CHN:Shaanxi	MCC
Ta-000665	Jining 13	Semi-winter	vrn-1A	2000	CHN:Shandong	MCC
Ta-000666	Laizhou 953	Semi-Winter	vrn-1A	1989	CHN:Shandong	MCC
Ta-000667	Zhongmai 175	Winter	vrn-1A	2007	CHN:Beijing	MCC
Ta-000669	Xinong 88	Semi-winter	vrn-1A	1995	CHN:Shaanxi	MCC
Ta-000675	Lunxuan 987	Winter	vrn-1A	2003	CHN:Beijing	MCC
Ta-000677	Mianyang 26	Weak-winter	vrn-1A	1995	CHN:Sichuan	MCC
Ta-000678	Dromedaris	Spring	-	1952	South Africa:Cape-Province	IMC
Ta-000683	Wanmai 19	Semi-winter	vrn-1A	1999	CHN:Anhui	MCC
Ta-000685	Shangnong 12	Winter	vrn-1A	2003	CHN: Shandong	MCC
Ta-000687	Mexifen	Spring	-	1973	CHL	IMC
Ta-000688	Fan 6	Weak-winter	vrn-1A	1969	CHN:Sichuan	MCC
Ta-000689	Heibao	Winter	-	1999	CHN: Gansu	MCC
Ta-000693	Xuzhou 24	Semi-winter	vrn-1A	1994	CHN:Jiangsu	MCC
Ta-000695	Jinan 13	Semi-winter	vrn-1A	1977	CHN:Shangdong	MCC
Ta-000696	Ningmai 15	Weak-winter	-	2005	CHN:Jiangsu	MCC
Ta-000698	Zhongyou 206	Winter	-	2008	CHN:Shanxi	MCC
Ta-000699	Hongmangyouzimai	Spring	-	Pre-1950	CHN: Ningxia	CL
Ta-000700	Hongmai	Semi-winter	-	Pre-1950	CHN:Qinghai	CL
Ta-000703	Knteh	Winter	-	Unknown	BUL	IMC
Ta-000704	Yangmai 158	Weak-winter	vrn-1A	1993	CHN:Jiangsu	MCC
Ta-000708	Jimai1	Winter	-	1969	CHN:Hebei	MCC
Ta-000709	Zhemai 1	Weak-winter	-	1970	CHN:Zhejiang	MCC
Ta-000710	Jingshuang 16	Winter	vrn-1A	1981	CHN:Beijing	MCC
Ta-000712	Ningmai 3	Weak-winter	vrn-1A	1973	CHN:Jiangsu	MCC
Ta-000716	Huixianhong	Semi-winter	-	1930	CHN:Henan	CL
Ta-000717	Ningchun 13	Spring	-	1986	CHN:Ningxia	MCC
Ta-000720	Wannian 2	Weak-winter	-	1958	CHN:Jiangsu	MCC
Ta-000721	Kehong 1	Winter	-	1990	CHN:Hebei	MCC
Ta-000722	Zhongyou 9507	Winter	vrn-1A	1999	CHN:Beijing	MCC
Ta-000723	Shijiazhuang 54	Winter	vrn-1A	1964	CHN:Hebei	MCC
Ta-000727	Gaboto	Spring	-	1957	ARG	IMC
Ta-000729	Orofen	Spring	-	1958	CHL	IMC
Ta-000731	Fengkang 8	Winter	vrn-1A	1980	CHN:Beijing	MCC
Ta-000733	Bima 4	Winter	vrn-1A	1947	CHN:Shaanxi	MCC
Ta-000734	AC vista	Spring	-	1996	CAN:Saskatchewan	IMC
Ta-000735	Abbondanza	Spring	vrn-1A	1950	ITA	IMC
Ta-000736	Jingzhou 66	Weak-winter	vrn-1A	1976	CHN:Hubei	MCC
Ta-000737	Tuotuomai	Weak-winter	-	Pre-1950	CHN:Sichuan	CL
Ta-000738	Jimai 6	Winter	-	1976	CHN:Hebei	MCC
Ta-000739	Gaoyuan 602	Spring	-	1982	CHN: Qinghai	MCC
Ta-000740	Yannong 15	Semi-winter	vrn-1A	1976	CHN:Shangdong	MCC
Ta-000742	Jinmai 2148	Weak-winter	-	1984	CHN:Fujian	MCC
Ta-000743	Xiaoziganzi	Semi-winter	-	Pre-1950	CHN:Henan	CL
Ta-000744	Beijing 10	Winter	vrn-1A	1965	CHN:Beijing	MCC
Ta-000745	Jiyumai	Weak-winter	-	Pre-1950	CHN:Zhejiang	CL
Ta-000746	Jichun 1016	Spring	vrn-1A	1970	CHN:Jilin	MCC
Ta-000747	Longchun 8	Spring	-	1975	CHN:Gansu	MCC
Ta-000748	Pingyang 181	Winter	-	1977	CHN:Shanxi	MCC
Ta-000749	Baixiaomai	Spring	-	Pre-1950	CHN:Beijing	CL
Ta-000750	Sumai 3	Weak-winter	vrn-1A	1970	CHN:Jiangsu	MCC
Ta-000752	Xinchun 2	Spring	-	1984	CHN:Xinjiang	MCC
Ta-000753	Sanyuehuang	Winter	vrn-1A	Pre-1950	CHN:Henan	CL
Ta-000754	Huxumai	Semi-winter	-	Pre-1950	CHN:Anhui	CL
Ta-000757	Jinan 9	Winter	vrn-1A	1965	CHN:Shandong	MCC
Ta-000759	Hongheshangtou	Winter	-	Pre-1950	CHN:Shaanxi	CL
Ta-000762	Krac66	Winter	-	Unknown	USA	IMC
Ta-000764	Hongxiuzi	Winter	vrn-1A	Pre-1950	CHN:Shandong	CL
Ta-000765	Baipu	Weak-winter	-	Pre-1950	CHN:Zhejiang	CL
Ta-000768	Amazon	Winter	-	1929	AUS:New-South-Wales	IMC
Ta-000771	Jiangdongmen	Weak-winter	vrn-1A	1925	CHN:Jiangsu	CL
Ta-000772	Filin	Spring	-	1997	GTM	IMC
Ta-000775	Ganador	Spring	-	1928	ARG	IMC
Ta-000778	Kangdingxiaomai	Weak-winter	vrn-1A	Pre-1950	CHN:Sichuan	CL
Ta-000780	Yuqiumai	Weak-winter	-	1938	CHN:Guizhou	CL
Ta-000781	Hongkeyoumang	Weak-winter	-	Pre-1950	CHN:Hunan	CL
Ta-000783	Czech G377	Winter	-	Pre-2000	CZE	IMC
Ta-000784	Baihuamai	Weak-winter	vrn-1A	Pre-1950	CHN:Guizhou	CL
Ta-000785	Zipi	Weak-winter	-	Pre-1950	CHN:Sichuan	CL
Ta-000786	Ardito	Weak-winter	-	1916	ITA	IMC
Ta-000787	Zhengzhou 8960	Semi-winter	-	1990	CHN:Henan	MCC
Ta-000788	Fengchan 1	Weak-winter	-	1964	CHN:Shaanxi	MCC
Ta-000790	Mianyang 31	Weak-winter	-	2002	CHN:Sichuan	MCC
Ta-000791	Pingyuan 50	Weak-winter	vrn-1A	Pre-1950	CHN:Henan	CL
Ta-000792	Early Piemium	Winter	vrn-1A	1937	USA:Missouri	IMC
Ta-000793	Suwon 86	Winter	vrn-1A	1932	KOR	IMC
Ta-000806	Freedom	Winter	vrn-1A	1991	USA:Ohio	IMC
Ta-000807	Attila	Weak-winter	vrn-1A	1953	Mexico or GER	IMC
Ta-000809	Predgornia	Winter	vrn-1A	1969	RUS	IMC
Ta-000811	Lumai 5	Winter	vrn-1A	1981	CHN:Shandong	MCC
Ta-000812	Machang 2	Weak-winter	-	1974	CHN:Anhui	MCC
Ta-000814	Nongda 36	Winter	-	1955	CHN:Beijing	MCC
Ta-000815	Qingchun 5	Weak-winter	-	1969	CHN:Qinghai	MCC
Ta-000816	Shaannong 1	Winter	-	1960	CHN:Shaanxi	MCC
Ta-000817	Wanmai 50	Semi-winter	-	2004	CHN:Anhui	MCC
Ta-000818	Xiaohongmai	Spring	vrn-1A	1900	CHN:Qinghai	CL
Ta-000819	Xiaoyan 4	Semi-winter	vrn-1A	1972	CHN:Shaanxi	MCC
Ta-000821	Yumai 19	Semi-winter	-	1991	CHN:Henan	MCC
Ta-000822	Huimaoafu	Weak-winter	-	1968	CHN:Henan	MCC
Ta-000826	LV SARDINIA	Semi-winter	-	1930	Sicily, Italy	IMC
Ta-000829	Abyssinian 43	Spring	-	Pre-2000	Ethiopia	IMC
Ta-000839	Yumai 49	Semi-winter	-	Unknown	CHN:Henan	MCC
Ta-000841	Luomai 23	Semi-winter	-	2007	CHN:Henan	MCC
Ta-000848	Red Egyptian	Spring	-	1917	EGY	IMC
Ta-000849	Hindi	Spring	-	1927	IND	IMC
Ta-000851	Penny	Spring	-	1900	AUS:Western-Australia	IMC
Ta-000874	Fife	Spring	-	1860	CAN	IMC
Ta-000876	Ghabagheb	Spring	-	1949	SYR	IMC
Ta-000877	Aurora	Spring	-	1929	AUS:New-South-Wales	IMC
Ta-000878	Baihuomai	Semi-winter	vrn-1A	Pre-1950	CHN:Henan	CL
Ta-000879	Jinan 4	Winter	-	1955	CHN:Shandong	MCC
Ta-000881	Xunong 7	Semi-winter	-	2012	CHN:Henan	MCC
Ta-000883	Shi 4185	Semi-winter	vrn-1A	1999	CHN:Hebei	MCC
Ta-000887	Jimai38	Semi-winter	vrn-1A	1993	CHN:Hebei	MCC
Ta-000890	Shiluan 02 1	Semi-winter	vrn-1A	2004	CHN:Hebei	MCC
Ta-000892	Tianping 3	Semi-winter	-	Post-2010	CHN:Henan	MCC
Ta-000893	Zhongmai 415	Winter	-	2008	CHN:Beijing	MCC
Ta-000897	Shaan 229	Winter	vrn-1A	1994	CHN:Shaanxi	MCC
Ta-000898	Zhongxin 78	Semi-winter	-	2009	CHN:Henan	MCC
Ta-000899	Taishan 23	Semi-winter	vrn-1A	2004	CHN:Shandong	MCC
Ta-000900	Zimai 12	Winter	-	2001	CHN:Shandong	MCC
Ta-000902	Yannong 22	Semi-winter	vrn-1A	2002	CHN:Shandong	MCC
Ta-000903	Neijiang 31	Weak-winter	-	1960	CHN:Sichuan	MCC
Ta-000905	Xingmai 1	Semi-winter	-	Unknown	CHN:Hebei	MCC
Ta-000909	Nongda 211	Semi-winter	vrn-1A	2007	CHN:Henan	MCC
Ta-000912	Shaanyou 225	Winter	vrn-1A	1992	CHN:Shaanxi	MCC
Ta-000913	Jiami 19	Winter	vrn-1A	2001	CHN:Shandong	MCC
Ta-000920	Jinfeng 1	Semi-winter	-	1989	CHN:Tianjin	MCC
Ta-000921	Lumai 21	Winter	vrn-1A	1991	CHN:Shandong	MCC
Ta-000922	Weimai 6	Semi-winter	-	2000	CHN:Shandong	MCC
Ta-000923	Mianyang 11	Weak-winter	vrn-1A	1976	CHN:Sichuan	MCC
Ta-000925	Mianyang 20	Weak-winter	-	1988	CHN:Sichuan	MCC
Ta-000928	Baiyoumai	Weak-winter	-	Pre-1950	CHN:Jiangsu	CL
Ta-000929	Exi 84 1031	Weak-winter	-	1980	CHN:Hubei	MCC
Ta-000930	Taishan 4	Winter	vrn-1A	1970	CHN:Shandong	MCC
Ta-000931	Chuanyu 6	Semi-winter	-	1984	CHN: Sichuan	MCC
Ta-000932	Colotana	Spring	-	1954	BRA	IMC
Ta-000933	Jiemai 31	Semi-winter	-	1983	CHN:Shanxi	MCC
Ta-000934	Zhengmai 9201	Weak-winter	-	2001	CHN: Henan	MCC
Ta-000937	Ji5265 HB	Semi-winter	-	2008	CHN:Hebei	MCC
Ta-000939	Yangmai 18	Weak-winter	vrn-1A	2008	CHN:Jiangsu	MCC
Ta-000944	AC Foremost	Spring	-	1995	CAN:Alberta	IMC
Ta-000946	Ningnuomai 1	Weak-winter	-	2008	CHN:Jiangsu	MCC
Ta-000950	Chuangmai 8	Weak-winter	-	1962	CHN: Sichuan	MCC
Ta-000951	St 2422/464	Weak-winter	vrn-1A	1965	CHN:Henan	IMC
Ta-000955	Xifeng	Spring	vrn-1A	1983	JAP	IMC
Ta-000956	Zhenmai 6	Weak-winter	-	1999	CHN:Jiangsu	MCC
Ta-000957	Chuangmai 36	Weak-winter	-	2002	CHN: Sichuan	MCC
Ta-000958	Shannong 205	Weak-winter	vrn-1A	1954	CHN:Sichuan	MCC
Ta-000963	Weimai 4	Winter	-	1970	CHN:Shaanxi	MCC
Ta-000965	Yaanzao	Weak-winter	vrn-1A	1962	CHN:Sichuan	MCC
Ta-000968	Fielder	Spring	-	1974	USA:Idaho	IMC
Ta-000969	Emai 6	Weak-winter	vrn-1A	1966	CHN:Hubei	MCC
Ta-000970	Louguding	Winter	vrn-1A	Pre-1950	CHN:Shandong	CL
Ta-000971	Paozimai	Semi-winter	vrn-1A	Pre-1950	CHN:Jiangxi	CL
Ta-000974	Yangmai 1	Weak-winter	-	1965	CHN:Jiangsu	MCC
Ta-000976	Taishan 1	Weak-winter	vrn-1A	1969	CHN:Shandong	MCC
Ta-000977	Yanshi 4	Weak-winter	-	1976	CHN:Henan	MCC
Ta-000986	Penawa	Spring	-	1985	USA:Washington	IMC
Ta-000987	Jingdong 22	Winter	-	2007	CHN:Beijing	MCC
Ta-000989	Pusa 6	Spring	-	1906	IND	IMC
Ta-000990	Luyuan 301	Semi-winter	-	2007	CHN:Shandong	MCC
Ta-000994	Shanmai	Spring	vrn-1A	Pre-1950	CHN:Ningxia	CL
Ta-000996	Chiyacao	Semi-winter	-	Pre-1950	CHN:Henan	CL
Ta-000998	Tumangmai	Winter	-	Pre-1950	CHN:Xinjiang-Uygur	CL
Ta-000999	Huabei 187	Winter	vrn-1A	1956	CHN:Beijing	MCC
Ta-001003	Jing 411	Winter	vrn-1A	1987	CHN:Beijing	MCC
Ta-001005	Hanxuan 3	Winter	-	1968	CHN:Shanxi	MCC
Ta-001006	Wuyimai	Weak-winter	-	1951	CHN:Sichuan	MCC
Ta-001007	Wennong 6	Semi-winter	vrn-1A	2006	CHN:Shandong	MCC
Ta-001008	Kenong 199	Semi-winter	vrn-1A	2004	CHN:Hebei	MCC
Ta-001012	Haocheng 9411	Winter	vrn-1A	Post-2000	CHN:Hebei	MCC
Ta-001013	Ningmai 9	Weak-winter	vrn-1A	1997	CHN:Jiangsu	MCC
Ta-001021	Tumai	Winter	-	Pre-1950	CHN:Beijing	CL
Ta-001023	Heputou	Weak-winter	-	Pre-1950	CHN:Zhejiang	CL
Ta-001026	Glenlea	Spring	-	1972	CAN:Manitoba	IMC
Ta-001028	Neixiang 185	Weak-winter	-	1980	CHN:Henan	MCC
Ta-001029	Wanyuan 66	Semi-winter	-	Pre-2000	CHN:Henan	MCC
Ta-001030	Xibei 60	Weak-winter	-	1941	CHN:Shaanxi	CL
Ta-001032	Zhou 8425B	Semi-winter	vrn-1A	1988	CHN:Henan	MCC
Ta-001033	935106	Weak-winter	vrn-1A	2020	CHN:Shangdong	MCC
Ta-001034	Zhongluo08 1	Winter	vrn-1A	1990	CHN:Henan	MCC
Ta-001036	Qianjiaomai	Winter	vrn-1A	1940	CHN:Shandong	IMC
Ta-001038	Jimai 20	Weak-winter	-	1989	CHN:Hebei	MCC
Ta-001044	Nongda 183	Winter	vrn-1A	1955	CHN:Beijing	MCC
Ta-001052	Lumai 11	Winter	-	1981	CHN:Shandong	MCC
Ta-001053	Lumai 3	Winter	-	1980	CHN:Shandong	MCC
Ta-001055	Shaanhe 6	Winter	-	1971	CHN:Shaanxi	MCC
Ta-001056	Xinong 612	Winter	-	1957	CHN:Shaanxi	MCC
Ta-001074	Lumai 12	Winter	vrn-1A	1983	CHN:Shandong	MCC
Ta-001079	Chuangmai 22	Weak-winter	vrn-1A	1989	CHN: Sichuan	MCC
Ta-001080	Een 1	Weak-winter	-	1986	CHN:Hubei	MCC
Ta-001081	Fengkang 7	Winter	-	1979	CHN:Beijing	MCC
Ta-001082	Jinan 8	Winter	vrn-1A	1965	CHN:Shandong	MCC
Ta-001083	Jimai 23	Weak-winter	-	1986	CHN:Hebei	MCC
Ta-001085	Jingnong 79 13	Winter	-	1984	CHN:Beijing	MCC
Ta-001089	Yumai 47	Semi-winter	vrn-1A	1997	CHN:Henan	MCC
Ta-001090	Maoyingafu	Weak-winter	vrn-1A	1960s	CHN:Jiangsu	MCC
Ta-001091	Shannong 9	Weak-winter	-	1960	CHN:Shaanxi	MCC
Ta-001092	Youmanghong 7	Winter	-	1979	CHN:Beijing	MCC
Ta-001093	Chuangmai 42	Weak-winter	vrn-1A	2003	CHN: Sichuan	MCC
Ta-001094	Zhengzhou 17	Weak-winter	-	1967	CHN:Henan	MCC
Ta-001097	Xiannong 39	Weak-winter	vrn-1A	1964	CHN:Shaanxi	MCC
Ta-001098	Xinmai 16	Semi-winter	-	2003	CHN:Henan	MCC
Ta-001102	Huaichuang 916	Semi-winter	vrn-1A	2011	CHN:Henan	MCC
Ta-001103	Yumai 21	Semi-winter	vrn-1A	1989	CHN:Henan	MCC
Ta-001104	Luomai 26	Semi-winter	-	2014	CHN:Henan	MCC
Ta-001105	Kaimai 21	Semi-winter	-	2011	CHN:Henan	MCC
Ta-001109	Zhongyu 9398	Semi-winter	-	2012	CHN:Henan	MCC
Ta-001113	Zhoumai 12	Semi-winter	vrn-1A	2000	CHN:Henan	MCC
Ta-001115	Senmarq	Spring	-	1932	FRA	IMC
Ta-001121	Austral	Spring	-	1929	AUS:New-South-Wales	IMC
Ta-001122	Sunset	Spring	-	1900	AUS:New-South-Wales	IMC
Ta-001135	Barbela Grosso	Spring	-	1949	POR	IMC
Ta-001140	Aimengniu IV	Semi-winter	vrn-1A	1970	CHN:Shangdong	MCC
Ta-001141	Aimengniu V	Semi-winter	-	1970	CHN:Shangdong	MCC
Ta-001142	Bainong 791	Semi-winter	vrn-1A	1970	CHN:Henan	MCC
Ta-001143	Baiyoubao	Winter	-	1970	CHN: Shandong	MCC
Ta-001144	Jinan 16	Semi-winter	vrn-1A	1987	CHN:Shandong	MCC
Ta-001145	Hezuo 4	Spring	-	1950	CHN:Heilongjiang	MCC
Ta-001147	Jinmai 30	Semi-winter	-	1984	CHN:Shanxi	MCC
Ta-001158	Mara	Winter	-	1947	ITA	IMC
Ta-001159	Huangguaxian	Semi-winter	-	Pre-1950	CHN:Henan	CL
Ta-001160	Fumai	Semi-winter	-	Pre-1950	CHN:Shaanxi	CL
Ta-001161	Meiqian 5	Weak-winter	-	Pre-1950	CHN:Jiangsu	CL
Ta-001165	Sifangmai	Weak-winter	-	Pre-1950	CHN:Sichuan	CL
Ta-001166	Wuxumai	Weak-winter	-	Pre-1950	CHN:Guangdong	CL
Ta-001168	Thatcher	Spring	-	1929	USA	IMC
Ta-001169	Mangmai	Semi-winter	-	Pre-1950	CHN:Inner Mongolia	CL
Ta-001170	Zhenmai 168	Weak-winter	vrn-1A	2004	CHN:Jiangsu	MCC
Ta-001172	Yannong 19	Winter	vrn-1A	2006	CHN:Shangdong	MCC
Ta-001173	Xi'an 8	Weak-winter	vrn-1A	1990	CHN:Shaanxi	MCC
Ta-001177	Han 4564	winter	vrn-1A	2003	CHN:Hebei	MCC
Ta-001178	Neixiang 188	Semi-winter	vrn-1A	2000	CHN:Henan	MCC
Ta-001181	Avocet	Spring	vrn-1A	1979	AUS:New-South-Wales	IMC
Ta-001190	Liuzhutou	Winter	vrn-1A	Pre-1950	CHN:Jiangsu	CL
Ta-001194	Cayazheda 29	Spring	-	Pre-1950	CHN:Xizang	CL
Ta-001197	Gezhoumai	Weak-winter	-	Pre-1950	CHN:Zhejiang	CL
Ta-001198	Xinyang 12	Weak-winter	-	1970	CHN:Henan	MCC
Ta-001199	Tangmai 2	Winter	-	1971	CHN:Hebei	MCC
Ta-001200	Boai 7023	Weak-winter	vrn-1A	1990	CHN:Henan	MCC
Ta-001201	Xiaobaimang	Semi-winter	vrn-1A	Pre-1950	CHN:Hebei	CL
Ta-001202	Jinghua 2	Winter	-	1985	CHN:Beijing	MCC
Ta-001207	Dongfanghong 3	Winter	vrn-1A	1968	CHN:Beijing	MCC
Ta-001209	Xindong 20	Winter	-	1995	CHN:Xinjiang	MCC
Ta-001210	Xuzhou 8	Winter	vrn-1A	1962	CHN:Jiangsu	MCC
Ta-001211	Yumai 15	Semi-winter	-	1984	CHN:Henan	MCC
Ta-001217	Rieti	Winter	vrn-1A	1900	ITA	IMC
Ta-001223	Hongliaomai	Spring	vrn-1A	Pre-1950	CHN: Inner Mongolia	CL
Ta-001225	Baimaokechunmai	Spring	-	Pre-1950	CHN:Gansu	CL
Ta-001226	Pubing 202	Semi-winter	vrn-1A	Post-2010	CHN:Shaanxi	MCC
Ta-001230	Mazhamai	Weak-winter	-	Pre-1950	CHN:Shaanxi	CL
Ta-001231	Xinong 1376	Weak-winter	vrn-1A	1995	CHN:Shaanxi	MCC
Ta-001232	92R137	Weak-winter	vrn-1A	1992	CHN:Jiangsu	MCC
Ta-001235	Mingxian 169	Winter	-	1930s	CHN:Shanxi	CL
Ta-001236	Zhoumai 18	Semi-winter	vrn-1A	2004	CHN:Henan	MCC
Ta-001237	Bainong 207	Semi-winter	vrn-1A	2013	CHN:Henan	MCC
Ta-001238	Jinan 22	Semi-winter	vrn-1A	2006	CHN:Shandong	MCC
Ta-001239	Yanzhan 4110	Semi-winter	vrn-1A	2003	CHN:Henan	MCC
Ta-001240	Xinong511	Winter	-	2015	CHN:Shaanxi	MCC
Ta-001253	Napo 63	Spring	-	1963	COL	IMC
Ta-001344	Changwu 134	Weak-winter	vrn-1A	1997	CHN:Shaanxi	MCC
Ta-001426	Xinong 979	Semi-winter	vrn-1A	2005	CHN:Shaanxi	MCC
Ta-001524	Norin 10	Winter	-	1935	JAP	IMC
Ta-001557	Xinong 6028	Winter	vrn-1A	1948	CHN:Shaanxi	MCC
-: represents unknown or other genotypes

## Sheet: Table S2
Table S2 The information of SNP markers on wheat chromosome.
Chromosome	Observed_Number	Effective_Number	Effective_Ratio	Suggestive_P_Value	PIC	He
1A	28663	5738.22	0.2	0.000174	0.266056	0.65745
1B	20493	4802.25	0.23	0.000208	0.300019	0.75782
1D	10548	3113.99	0.3	0.000321	0.277046	0.68038
2A	28647	6183.88	0.22	0.000162	0.2844	0.707021
2B	28649	6774.7	0.24	0.000148	0.290731	0.729668
2D	10453	3803.15	0.36	0.000263	0.277894	0.689611
3A	19336	4632.95	0.24	0.000216	0.276295	0.687106
3B	45459	7947.57	0.17	0.000126	0.311401	0.787044
3D	7248	2708.59	0.37	0.000369	0.27299	0.67371
4A	17818	4307.9	0.24	0.000232	0.268036	0.667428
4B	13072	3060.42	0.23	0.000327	0.289211	0.719232
4D	4137	1704.49	0.41	0.000587	0.266239	0.660558
5A	22520	5004.35	0.22	0.0002	0.305914	0.77678
5B	33801	6654.66	0.2	0.00015	0.312561	0.794492
5D	8423	3303.72	0.39	0.000303	0.265057	0.656127
6A	16405	3868.34	0.24	0.000259	0.289689	0.727181
6B	25643	5634.52	0.22	0.000177	0.278541	0.695939
6D	7461	2966.69	0.4	0.000337	0.263204	0.648643
7A	28104	6349.13	0.23	0.000158	0.274055	0.676598
7B	16998	4555.73	0.27	0.00022	0.287184	0.721198
7D	10050	3726.52	0.37	0.000268	0.26318	0.646972
ALL	410556	100421	0.24	9.96e-06	0.281763	0.702444

## Sheet: Table S3
Table S3 List of the primers for quantitative real-time PCR in this study.
Primer name	Primer sequence (5'-3')
4870-qF2	CCAGGGAGGACAGTTCTTGGA
4870-qR2	TCGCAACGTCAGGGTCATCC
3160-qF2	GGTGCTTGGATTGCGTTCGT
3160-qR2	GTGGAGAAGGTAGCACCCGA

## Sheet: Table S4
Table S4 The information about experimental sites and corresponding environment.
Environment	Planting time	Minimum temperature(℃) (2018.12.25-2019.1.10)	Maximum temperature(℃) (2018.12.25-2019.1.10)	Daily average temperature(℃) (2018.12.25-2019.1.10)	Maximum wind speed(m/s)	Average Relative Humidity(%)(2018.12.25-2019.1.10)	Accumulated temperature before low temperature(℃·d)	Feeke scale(frost happen)
Yangling	2018.10.07	-7.6	-0.9	-1.7	7.9	5.15882	1351	Feekes 3
Luoyang	2018.10.11	-8.4	0	-0.0705882	8.1	5.82353	1440.5	Feekes 3
Suqian	2018.10.12	-8.9	-1.3	-0.2	5.05	7.24412	1465.15	Feekes 3
Nanyang	2018.10.17	-9.6	-1.8	-2.15882	6.3	6.46471	1335.8	Feekes 3

## Sheet: Table S5
Table S5 Correlation analyses among different environments for visual estimation and UAV data.
ENV		SQ					YL					LY					NY					Blue
		Visual estimation	BLUE band	RED band	GNDVI	NDVI	Visual estimation	BLUE band	RED band	GNDVI	NDVI	Visual estimation	BLUE band	RED band	GNDVI	NDVI	Visual estimation	BLUE band	RED band	GNDVI	NDVI	Visual estimation	BLUE band	RED band	GNDVI	NDVI
SQ	Visual estimation	1	-0.826973	-0.229214	-0.799065	-0.764625	0.581151	0.138154	0.35668	0.312561	0.280538	0.664368	-0.0584188	0.00746926	-0.0549989	-0.090459	0.542391	-0.0100958	0.222239	0.295531	0.196622	0.922806	-0.621023	-0.136858	-0.520429	-0.472544
	BLUE band	1.61196e-272	1	0.331983	0.851529	0.836155	-0.509681	-0.0471247	-0.236235	-0.23622	-0.195204	-0.587739	0.117386	0.0296176	0.0843812	0.134385	-0.413842	0.126933	-0.189473	-0.096325	0.000453446	-0.771008	0.822208	0.286928	0.64308	0.604953
	RED band	0	0	1	-0.0982669	-0.128417	-0.0295875	-0.161873	-0.262973	-0.211158	-0.209639	-0.0814117	-0.11169	-0.230987	-0.233908	-0.196025	-0.168101	-0.184791	-0.0943674	-0.370278	-0.340945	-0.184845	0.136361	0.920496	-0.289215	-0.291928
	GNDVI	5.2802e-291	3.84946e-277	1.14946e-220	1	0.94745	-0.591189	-0.0108459	-0.180995	-0.188698	-0.151703	-0.627998	0.154012	0.123665	0.182888	0.213414	-0.384535	0.146433	-0.195361	-0.013656	0.0708234	-0.774228	0.735471	-0.128216	0.808225	0.741166
	NDVI	0	0	2.41934e-319	0.00018218	1	-0.573163	0.00232413	-0.170142	-0.19178	-0.140019	-0.643001	0.139273	0.130243	0.182089	0.225433	-0.402979	0.188515	-0.167329	0.0201221	0.128294	-0.762647	0.728584	-0.153248	0.810116	0.798909
YL	Visual estimation	1.53411e-46	7.16805e-273	0	5.09692e-291	0	1	0.135558	0.287363	0.28886	0.279045	0.616924	-0.0250319	-0.0520943	-0.0988431	-0.118021	0.41403	-0.0653299	0.173427	0.106642	0.0774044	0.727066	-0.373325	0.0366026	-0.404875	-0.362014
	BLUE band	0	6.64571e-76	0	2.83695e-283	0	0	1	0.804283	0.442584	0.497474	0.129093	0.180903	0.161097	0.170753	0.161293	0.158201	0.184987	0.0330639	0.21647	0.198299	0.166064	0.354269	0.0668361	0.224542	0.251613
	RED band	0	2.00414e-11	0	1.53101e-279	0	0	4.31202e-59	1	0.833165	0.859654	0.278928	0.178853	0.21052	0.208353	0.179689	0.344495	0.215788	0.0908843	0.390116	0.337284	0.388387	0.155543	0.0250737	0.236301	0.271382
	GNDVI	1.21604e-210	8.88044e-160	7.07077e-07	6.66888e-200	1.70947e-277	1.07247e-210	8.39978e-183	5.13126e-169	1	0.973637	0.252807	0.169118	0.216462	0.209261	0.174066	0.338192	0.158126	0.0541431	0.362411	0.31354	0.356728	0.0370307	0.0389833	0.260928	0.285382
	NDVI	2.67612e-302	2.01433e-248	2.08752e-39	1.93374e-186	1.69103e-262	2.35728e-302	1.09022e-273	6.39894e-259	2.36738e-09	1	0.224496	0.189664	0.226318	0.223299	0.199557	0.333733	0.170267	0.070985	0.352159	0.318557	0.329343	0.0944581	0.0510334	0.300155	0.341735
LY	Visual estimation	2.70614e-10	1.10021e-272	0	5.19325e-291	0	1.57139e-34	0	0	1.1463e-210	2.52116e-302	1	0.0719687	0.077275	0.0240125	0.00196646	0.495506	-0.0244306	0.205766	0.190126	0.125993	0.846277	-0.391776	0.0190373	-0.406234	-0.382785
	BLUE band	1.86815e-175	4.39806e-136	0	2.97485e-286	0	3.04876e-176	4.59992e-62	1.07491e-136	2.54506e-193	2.48098e-284	7.94227e-176	1	0.859312	0.888505	0.874961	0.0284767	0.100117	-0.120088	0.225856	0.256432	-0.00549705	0.541212	0.15566	0.493997	0.501246
	RED band	1.33014e-289	2.5897e-09	0	2.36057e-279	0	4.9523e-290	2.1318e-49	0.652427	4.20042e-168	1.10178e-257	8.34597e-290	1.95116e-117	1	0.971704	0.96769	0.0170126	0.160793	-0.0518069	0.285754	0.29014	0.0231645	0.423784	0.0825705	0.525525	0.543174
	GNDVI	1.67281e-294	1.36157e-252	7.58228e-81	4.4343e-158	8.88367e-217	1.51211e-294	6.20386e-272	1.65946e-260	2.40416e-36	7.72578e-16	1.59524e-294	2.01242e-280	1.17384e-259	1	0.982329	-0.0262101	0.176847	-0.0443323	0.281659	0.285705	-0.0417162	0.482536	0.0716572	0.575662	0.584823
	NDVI	0	4.49883e-301	1.23058e-90	1.67112e-167	1.97551e-235	0	0	8.1727e-311	2.61926e-34	1.07732e-12	0	0	1.3317e-309	0.0763491	1	-0.0404012	0.19026	-0.0384211	0.270064	0.29786	-0.0726133	0.515295	0.104258	0.59477	0.617648
NY	Visual estimation	5.24042e-20	9.49542e-273	0	5.15999e-291	0	1.79953e-23	0	0	1.12041e-210	2.46367e-302	0.00011256	5.71365e-176	6.97456e-290	1.56621e-294	0	1	-0.0355554	0.05639	0.30008	0.242615	0.717993	-0.267637	-0.0866422	-0.174375	-0.160838
	BLUE band	0	0.0951187	0	6.6103e-278	0	0	9.47228e-247	2.13248e-19	1.15619e-163	6.38128e-254	0	2.31207e-317	8.73681e-13	2.57645e-256	1.54297e-306	0	1	0.582429	0.59275	0.576564	-0.0304165	0.350404	-0.0494617	0.353447	0.366847
	RED band	0	2.57038e-56	8.15793e-318	1.12939e-272	0	0	0	5.09087e-180	6.76777e-145	5.9002e-234	0	0	1.57263e-140	1.05161e-240	1.50119e-288	0	0	1	0.169144	0.126002	0.214397	-0.0888626	-0.00774489	-0.113862	-0.0907578
	GNDVI	0	0	0	5.3933e-15	6.35506e-08	0	0	0	0	0	0	0	0	0	0	0	0	0	1	0.967423	0.293257	0.170226	-0.204137	0.386743	0.3999
	NDVI	0	0	0	3.70339e-41	1.70087e-45	0	0	0	0	0	0	0	0	1.53212e-287	0	0	0	0	3.63983e-80	1	0.205792	0.248599	-0.188065	0.453752	0.48508
Blue	Visual estimation	1.39786e-13	1.04733e-272	0	5.18216e-291	0	9.11739e-36	0	0	1.13762e-210	2.50187e-302	0.212328	7.11208e-176	7.85879e-290	1.58552e-294	0	0.00404576	0	0	0	0	1	-0.552789	-0.0788096	-0.4889	-0.447837
	BLUE band	0	2.80173e-37	0	3.11462e-281	0	0	6.85874e-47	1.53665e-14	1.56359e-175	3.17465e-266	0	1.10437e-151	6.86209e-13	5.04136e-266	1.4714e-317	0	1.24081e-153	0	0	0	0	1	0.292178	0.806529	0.789958
	RED band	0	9.15982e-204	1.68206e-249	5.57553e-264	0	0	0	2.90615e-317	6.99599e-114	3.57527e-199	0	0	1.91844e-285	7.78757e-214	9.61229e-257	0	0	2.07345e-215	0	0	0	0	1	-0.11148	-0.0991484
	GNDVI	0	0	0	1.18803e-82	4.51081e-110	0	0	0	2.25714e-250	2.20987e-230	0	0	0	4.35343e-135	2.60602e-176	0	0	0	1.70444e-202	5.39984e-110	0	0	0	1	0.981575
	NDVI	0	0	0	9.59918e-91	1.6116e-124	0	0	0	4.17429e-250	2.85023e-230	0	0	0	2.84596e-127	5.9055e-172	0	0	0	7.24271e-246	1.89466e-158	0	0	0	0.000879571	1
SQ: Suqian; LY: Luoyang; NY: Nanyang; YL: Yangling; Blue: best linear unbiased estimate
The upper right corner is the correlation coefficient, and the lower left corner is the difference analysis results

## Sheet: Table S6
Table S6 Detailed information of all QTLs detected in each chromosome.
QTL by GWAS	Chr	Physical location(Mb)	Trait					PVE (%)	Known QTL	Known Gene	Rice Homeotic gene
			Visual estimation	BLUE band	RED band	NDVI	GNDVI
QFr.nwafu-1A.1	1A	29.47269 - 30.780988	SQ					3.55656	LT-QTL3
QFr.nwafu-1A.2	1A	48.551813 - 48.918301		NY				7.74378
QFr.nwafu-1A.3	1A	341.026419 - 342.675182	LY					4.85806
QFr.nwafu-1A.4	1A	396.844007 - 401.100566			SQ			8.75341
QFr.nwafu-1A.5	1A	537.148139 - 541.891698		YL	SQ, Blue			8.44334
QFr.nwafu-1A.6	1A	580.420969 - 586.190653		LY, NY	LY	LY	LY	6.0714
QFr.nwafu-1A.7	1A	594.564801 - 596.631924		LY, Blue	LY	LY, Blue	LY, Blue	3.76992
QFr.nwafu-1B.1	1B	552.379489 - 554.924513	LY, Blue			SQ, Blue	Blue	9.47903
QFr.nwafu-1B.2	1B	648.266322 - 649.264028			SQ			1.42317
QFr.nwafu-1D.1	1D	469.997752 - 473.196944		LY		Blue	Blue	5.84946
QFr.nwafu-1D.2	1D	485.599546 - 486.144429		LY	LY	LY	LY	2.63495
QFr.nwafu-2A.1	2A	49.875357 - 55.669738	NY					6.05582
QFr.nwafu-2A.2	2A	86.826008 - 88.37474	YL					6.00173
QFr.nwafu-2A.3	2A	118.025419 - 125.635929	YL					6.62148
QFr.nwafu-2A.4	2A	165.413998 - 168.810904	YL					2.73267
QFr.nwafu-2A.5	2A	276.3444 - 282.533488	YL					4.0103
QFr.nwafu-2A.6	2A	316.526571 - 319.0661	YL					1.72964
QFr.nwafu-2A.7	2A	703.53626 - 709.591099		NY	NY, Blue	NY	NY	3.09736			OsCDPK7; OsCPK13
QFr.nwafu-2A.8	2A	716.464976 - 716.465179					NY	7.26832
QFr.nwafu-2A.9	2A	744.415709 - 744.684709	SQ					4.39438	QTL_2A_4
QFr.nwafu-2A.10	2A	771.417158 - 781.519504	LY, NY			YL		5.27002
QFr.nwafu-2B.1	2B	2.843178 - 10.403402	YL, Blue					4.00574
QFr.nwafu-2B.2	2B	31.830957 - 31.92561			LY	LY		2.20927	LT-QTL9
QFr.nwafu-2B.3	2B	149.673245 - 149.702162		NY				4.57633
QFr.nwafu-2B.4	2B	553.160361 - 553.17466		NY		NY	NY	2.68531
QFr.nwafu-2B.5	2B	604.40237 - 609.695184				NY, YL	NY	7.33361
QFr.nwafu-2B.6	2B	615.27608 - 618.993154				YL		2.49979	QTL_2B_6
QFr.nwafu-2B.7	2B	657.063476 - 658.331954					NY	2.23564
QFr.nwafu-2B.8	2B	757.376738 - 757.745819				Blue	NY, Blue	1.62993	LT-QTL11
QFr.nwafu-2D.1	2D	72.47037 - 73.637664			YL			2.96701
QFr.nwafu-2D.2	2D	277.079772 - 277.769078				NY		3.1557
QFr.nwafu-2D.3	2D	643.096348 - 651.577328	NY, Blue			SQ	SQ	1.32579
QFr.nwafu-3A.1	3A	23.128165 - 23.225475		NY, Blue		Blue	Blue	4.19783	LT-QTL15
QFr.nwafu-3A.2	3A	42.40805 - 51.637897	YL, Blue			SQ, Blue	Blue	4.61501
QFr.nwafu-3A.3	3A	72.875168 - 100.13503	YL	YL				1.69551
QFr.nwafu-3A.4	3A	138.333005 - 139.000099		NY				3.12447
QFr.nwafu-3A.5	3A	284.466893 - 326.08013	LY, Blue	LY				2.39273
QFr.nwafu-3A.6	3A	335.273998 - 415.719094	LY			YL		1.02429
QFr.nwafu-3A.7	3A	432.169015 - 436.054161	Blue			YL		1.04224
QFr.nwafu-3A.8	3A	491.260621 - 495.547161		NY	NY			2.00601
QFr.nwafu-3A.9	3A	663.110133 - 666.190375			LY	LY	LY	1.36749
QFr.nwafu-3A.10	3A	697.517463 - 697.618042		NY				2.85375
QFr.nwafu-3A.11	3A	717.611192 - 722.591155	Blue	SQ, Blue		SQ, Blue	SQ, Blue	2.19483
QFr.nwafu-3A.12	3A	730.115756 - 733.550324		NY, Blue				2.49912
QFr.nwafu-3B.1	3B	41.361233 - 41.705642	YL, Blue	YL	YL	Blue		3.31311	LT-QTL16
QFr.nwafu-3B.2	3B	642.983393 - 645.278886	YL					2.49889
QFr.nwafu-3B.3	3B	799.563503 - 800.305291		LY	LY	LY	LY	4.68709
QFr.nwafu-3B.4	3B	818.165909 - 818.545909		NY				1.42621
QFr.nwafu-3B.5	3B	836.912706 - 836.917624		LY	LY	LY	LY	2.3649
QFr.nwafu-3D.1	3D	124.501147 - 337.032527		LY	LY	LY	LY	1.78645
QFr.nwafu-3D.2	3D	597.178181 - 600.325642		NY		NY	NY	1.63752
QFr.nwafu-4A.1	4A	228.560128 - 233.55763		LY	LY	LY	LY	2.60644
QFr.nwafu-4A.2	4A	314.950952 - 316.215837	LY		LY	LY, Blue	LY	1.94716
QFr.nwafu-4A.3	4A	377.475753 - 386.23196			LY	LY, Blue	LY, Blue	1.62434
QFr.nwafu-4A.4	4A	401.502887 - 406.384076		LY	LY	LY	LY	2.00895
QFr.nwafu-4A.5	4A	461.835651 - 476.079567		LY	LY	LY	LY	2.15455	QTL_4A
QFr.nwafu-4A.6	4A	489.342008 - 502.355685		LY	LY	LY	LY	1.34084
QFr.nwafu-4A.7	4A	510.204175 - 521.016422		LY	LY	LY	LY, Blue	2.12039
QFr.nwafu-4A.8	4A	589.469894 - 589.508234	SQ					3.88955
QFr.nwafu-4A.9	4A	627.328515 - 631.135193			SQ			1.98777
QFr.nwafu-4B.1	4B	15.16769 - 15.753536	YL					2.57404
QFr.nwafu-4B.2	4B	34.618129 - 34.900214	YL					1.39594
QFr.nwafu-4B.3	4B	85.329033 - 89.05357	SQ, Blue	SQ		SQ	SQ	3.15115
QFr.nwafu-4B.4	4B	646.821992 - 648.788457	SQ, Blue					1.41255
QFr.nwafu-4D.1	4D	17.060542 - 19.498868	Blue	YL, Blue		Blue	Blue	1.50835
QFr.nwafu-4D.2	4D	32.841894 - 38.204429		LY		SQ, LY	SQ, LY	3.816
QFr.nwafu-5A.1	5A	413.45726 - 447.77592 - 448.910305		SQ, Blue				1.64186	LT-QTL29
QFr.nwafu-5A.2	5A	536.225963 - 537.995991		SQ	NY	SQ	SQ	1.80112	LT-QTL33; qCT5A.5
QFr.nwafu-5A.3	5A	562.417775 - 566.63377	SQ, Blue	SQ, Blue		SQ	SQ	2.71055
QFr.nwafu-5A.4	5A	583.976191 - 592.850732	SQ, LY, NY, YL, Blue	SQ	NY, YL	SQ, NY, YL	SQ, NY, YL	1.13365	QWs.ugw-5A.2; LT-QTL34; LT-QTL35; qCT5A.7	VRN-A1/FR1
QFr.nwafu-5A.5	5A	664.656717 - 664.686918			SQ			2.66774
QFr.nwafu-5A.6	5A	689.741564 - 689.819823				SQ, Blue	Blue	3.27136
QFr.nwafu-5B.1	5B	13.394777 - 19.168822		NY	NY	NY	NY	1.31628	LT-QTL36; LT-QTL37
QFr.nwafu-5B.2	5B	52.657934 - 55.927003		SQ				2.64154
QFr.nwafu-5B.3	5B	409.543644 - 409.831085				SQ	SQ	2.37626
QFr.nwafu-5B.4	5B	565.734287 - 571.639562		LY				1.53943
QFr.nwafu-5B.5	5B	586.6059 - 588.450364	NY, YL	NY				3.2261
QFr.nwafu-5B.6	5B	645.290394 - 647.767908	NY					1.65766
QFr.nwafu-5B.7	5B	667.418425 - 670.866975			SQ	LY	LY	1.07095
QFr.nwafu-5B.8	5B	680.814746 - 681.668851	Blue	YL	YL			1.00367
QFr.nwafu-5D.1	5D	432.659933 - 436.32325		YL	NY			1.99209	LT-QTL41
QFr.nwafu-5D.2	5D	456.684038 - 458.878003		SQ				2.91881
QFr.nwafu-5D.3	5D	462.365405 - 481.575511	SQ, LY, NY, Blue	SQ, NY, Blue	YL	SQ, YL	SQ, YL	1.30026	QFr.jic-5D	VRN-D1
QFr.nwafu-6A.1	6A	2.291354 - 2.988567	YL					1.249
QFr.nwafu-6A.2	6A	14.351722 - 15.063504		Blue		NY	NY	0.845212
QFr.nwafu-6A.3	6A	449.210986 - 449.34875		YL				1.57684
QFr.nwafu-6A.4	6A	602.080073 - 602.696792				SQ, Blue		1.07372
QFr.nwafu-6A.5	6A	614.500739 - 620.122848			SQ		Blue	1.25998	LT-QTL47
QFr.nwafu-6B.1	6B	25.52196 - 26.078903	SQ, LY, Blue			NY	NY	3.69322
QFr.nwafu-6B.2	6B	123.699949 - 123.948775		NY				1.57964
QFr.nwafu-6B.3	6B	635.808559 - 641.808559		LY, Blue	LY	LY, Blue	LY, Blue	3.79317
QFr.nwafu-6B.4	6B	677.89038 - 681.712501	LY					1.83523
QFr.nwafu-6B.5	6B	703.529639 - 703.542576			SQ			1.52075
QFr.nwafu-6D	6D	480.851415 - 488.475193	NY			NY	NY	2.18193
QFr.nwafu-7A.1	7A	40.383721 - 40.811048	YL	Blue				1.55171
QFr.nwafu-7A.2	7A	65.077988 - 65.434531		SQ				2.83135
QFr.nwafu-7A.3	7A	639.530416 - 642.081235				SQ	SQ	1.60092
QFr.nwafu-7A.4	7A	705.073248 - 706.93052		NY	NY			1.73318
QFr.nwafu-7A.5	7A	711.921176 - 719.009353	SQ, LY, NY, YL		SQ			1.08492
QFr.nwafu-7B.1	7B	113.578652 - 122.468894		LY	LY	LY	LY	3.58254	qCT7B.1
QFr.nwafu-7B.2	7B	230.374687 - 231.481843		NY		NY	NY	2.92219
QFr.nwafu-7B.3	7B	446.742629 - 453.324665			SQ			1.09971
QFr.nwafu-7B.4	7B	640.982212 - 645.255371		NY		NY	NY	3.96843
QFr.nwafu-7B.5	7B	687.73128 - 689.905836		LY	LY	LY	LY	1.10025
QFr.nwafu-7B.6	7B	739.885019 - 740.794818				YL		1.92474	LT-QTL60
QFr.nwafu-7D.1	7D	56.977278 - 70.144775	LY, Blue			SQ	SQ	0.753983		VRN-D3/FT-D1
QFr.nwafu-7D.2	7D	614.086732 - 617.94751	YL					3.74817
SQ: Suqian; LY: Luoyang; NY: Nanyang; YL: Yangling; Blue: best linear unbiased estimate

## Sheet: Table S7
Table S7 The significant DNA variants in the upstream, gene body, and downstream regions of TraesCS2A03G1077800.
SNP ID	Physical position(Mb)	Variation type	Reference	Alternate	-LOG(P)
s2A_708543012	708.543	Downstream gene variant	C	A	4.13287
s2A_708543579	708.544	Downstream gene variant	C	T	4.13287
s2A_708543971	708.544	Downstream gene variant	T	C	4.13287
s2A_708544319	708.544	Downstream gene variant	C	T	4.39407
s2A_708545026	708.545	Downstream gene variant	C	T	4.60395
s2A_708545537	708.546	Downstream gene variant	G	A	4.13287
s2A_708545609	708.546	Downstream gene variant	C	A	4.47623
s2A_708546444	708.546	Intron variant	C	A	4.16187
s2A_708547810	708.548	Intron variant	G	A	4.39023
iad2A_708548844	708.549	Intron variant	GATGATCCC	G	4.13837
s2A_708548965	708.549	Intron variant	C	A	4.13837
s2A_708549109	708.549	Intron variant	C	T	4.13837
s2A_708549821	708.55	Missense variant	T	C	4.47623
s2A_708550924	708.551	Upstream gene variant	T	G	4.01908
s2A_708551089	708.551	Upstream gene variant	C	A	4.39407
s2A_708551113	708.551	Upstream gene variant	C	A	4.39407
s2A_708551136	708.551	Upstream gene variant	G	A	4.39407
s2A_708551140	708.551	Upstream gene variant	G	A	4.39407
s2A_708551286	708.551	Upstream gene variant	G	A	4.39407
s2A_708551309	708.551	Upstream gene variant	G	A	4.39407
s2A_708551310	708.551	Upstream gene variant	G	A	4.14821
s2A_708551393	708.551	Upstream gene variant	G	A	4.47623
s2A_708551614	708.552	Upstream gene variant	A	G	4.60395
s2A_708551861	708.552	Upstream gene variant	G	A	4.47623
s2A_708552103	708.552	Upstream gene variant	G	A	4.14243
s2A_708552196	708.552	Upstream gene variant	G	A	4.01908
s2A_708552332	708.552	Upstream gene variant	G	A	4.01908
Highlighted in red is a significant missense variant within the interval.

## Sheet: Table S8
Table S8 Frost tolerance variations distribution in worldwide wheat accessions about TraesCS2A03G1077800.
ID	Name	Fertility habit	Hap (2A_708549821)
Ta-000001	Ruihuamai 520	Semi-winter	Hap1 (CC)
Ta-000003	Ruihuamai 518	Semi-winter	Hap1 (CC)
Ta-000011	Ruihua549	Semi-winter	Hap2 (TT)
Ta-000012	Ruiyou1506	Semi-winter	Hap2 (TT)
Ta-000014	Ruihuamai592	Semi-winter	Hap1 (CC)
Ta-000031	Lunxuan166	Semi-winter	Hap2 (TT)
Ta-000033	Zhengmai1860	Semi-winter	Hap1 (CC)
Ta-000048	Xinong916	Semi-winter	Hap2 (TT)
Ta-000051	Zhengmai5138	Semi-winter	Hap2 (TT)
Ta-000083	Bainong4199	Semi-winter	Hap1 (CC)
Ta-000085	Chuangmai58	Semi-winter	Hap1 (CC)
Ta-000099	Huaimai304	Semi-winter	Hap1 (CC)
Ta-000109	Lunxuan2000	Semi-winter	Hap1 (CC)
Ta-000120	Zhongmai578	Semi-winter	Hap1 (CC)
Ta-000130	Huaimai20	Semi-winter	Hap1 (CC)
Ta-000131	Jimai 60-SD	Semi-winter	Hap2 (TT)
Ta-000132	Ji954072-SD	Winter	Hap2 (TT)
Ta-000134	Ji'nan17	Semi-winter	Hap2 (TT)
Ta-000135	Jimai43-SD	Semi-winter	Hap1 (CC)
Ta-000151	Weaver/Wl 3928//Sw 89.3064/3/Lakta-7	Spring	Hap2 (TT)
Ta-000152	Seri.1B//Kauz/Hevo/3/Amad/4/Mnch/3*Bcn	Spring	Hap2 (TT)
Ta-000153	Seri.1B*2/3/Kauz*2/Bow//Kauz/4/Kauz/Florkwa-1	Spring	Hap2 (TT)
Ta-000154	Opata/Rayon//Kauz/3/Pfau/Milan	Spring	Hap2 (TT)
Ta-000155	Seri.1B//Kauz/Hevo/3/Amad/4/Mo88/Milan	Spring	Hap2 (TT)
Ta-000157	Jing415	Winter	Hap1 (CC)
Ta-000160	Heng136	Semi-winter	Hap2 (TT)
Ta-000163	Ji'nan2	Winter	Hap1 (CC)
Ta-000165	Jinmai 47	Winter	Hap2 (TT)
Ta-000166	Jinmai54	Winter	Hap2 (TT)
Ta-000167	Liangxing99	Semi-winter	Hap1 (CC)
Ta-000174	Luohan8	Semi-winter	Hap2 (TT)
Ta-000176	Mentana	Weak-winter	Hap2 (TT)
Ta-000178	Shijiazhuang8	Semi-winter	Hap2 (TT)
Ta-000181	Xinong928	Winter	Hap2 (TT)
Ta-000183	Yannong836	Semi-winter	Hap1 (CC)
Ta-000186	Yunhan618	Weak-winter	Hap1 (CC)
Ta-000187	Chang6154	Weak-winter	Hap2 (TT)
Ta-000188	Chang6359	Weak-winter	Hap1 (CC)
Ta-000189	Changhan58	Semi-winter	Hap2 (TT)
Ta-000190	St1472/506	Weak-winter	Hap2 (TT)
Ta-000198	Chang6878	Winter	Hap2 (TT)
Ta-000200	Aikang58	Semi-winter	Hap1 (CC)
Ta-000202	Bainong3217	Weak-winter	Hap2 (TT)
Ta-000203	Fengchan3	Weak-winter	Hap2 (TT)
Ta-000205	Gaoyou503	Winter	Hap2 (TT)
Ta-000205	Gaoyou503	Winter	Hap2 (TT)
Ta-000211	Lumai14	Semi-winter	Hap1 (CC)
Ta-000212	Luomai21	Semi-winter	Hap2 (TT)
Ta-000216	Shannong45	Semi-winter	Hap2 (TT)
Ta-000218	Shimai15	Semi-winter	Hap2 (TT)
Ta-000220	Xiaoyan22	Semi-winter	Hap1 (CC)
Ta-000220	Xiaoyan22	Semi-winter	Hap2 (TT)
Ta-000222	Xinmai26	Semi-winter	Hap2 (TT)
Ta-000232	Xinong2000	Semi-winter	Hap2 (TT)
Ta-000235	628	Spring	Hap2 (TT)
Ta-000295	Turkey304	Spring	Hap2 (TT)
Ta-000301	Hubara-5/Angi-1	Spring	Hap2 (TT)
Ta-000302	Hubara-5/Pastor-2	Spring	Hap2 (TT)
Ta-000303	Pastor-2/Hubara-5	Spring	Hap2 (TT)
Ta-000304	Florkwa-2/6/Saker´S´/5/Rbs/Anza	Spring	Hap2 (TT)
Ta-000305	Angi-2/Hubara-3	Spring	Hap2 (TT)
Ta-000306	Kauz´S´/Florkwa-1//Goumria-3	Spring	Hap2 (TT)
Ta-000307	Oebeira/Angi-2	Spring	Hap2 (TT)
Ta-000308	Hubara-2/Qafzah-21//Dovin-2	Spring	Hap2 (TT)
Ta-000309	Hubara-3*2/Shuha-4	Spring	Hap2 (TT)
Ta-000310	Safi-1/Zemamra-1	Spring	Hap2 (TT)
Ta-000316	Mellal-1/Ouedzem-1	Spring	Hap1 (CC)
Ta-000318	Zemamra-5/Somama-3	Spring	Hap2 (TT)
Ta-000319	Zemamra-5/Zemamra-5	Spring	Hap2 (TT)
Ta-000320	Yebroud´S´//Dove´S´/Seri/3/Safi-1	Spring	Hap2 (TT)
Ta-000322	Tinamou-2//Tevee-1/Shuha-6	Spring	Hap2 (TT)
Ta-000323	Tinamou-3//Tevee-1/Tarawan-2	Spring	Hap2 (TT)
Ta-000324	Alttar 84/Ae.Squarrosa(219)//Seri/3/Massira	Spring	Hap2 (TT)
Ta-000325	Kauz/Pastor/3/Altar 84/Aegilops Squarrosa	Spring	Hap2 (TT)
Ta-000326	Nesser/Seri//Tevee-1/Shuha-6	Spring	Hap2 (TT)
Ta-000327	Nesser/Seri/3/Shuha-2//Ns732/Her	Spring	Hap2 (TT)
Ta-000329	Munia//Chen/Altar 84/3/Chen/Aegilops Squarrosa(Taus)//Bcn/4/Marchouch-8	Spring	Hap2 (TT)
Ta-000335	Karawan-1/Tallo 3//Jadida-2	Spring	Hap1 (CC)
Ta-000336	Sous-1/Arrehane	Spring	Hap2 (TT)
Ta-000337	Shuha-4/Florkwa-4//Hubara-3	Spring	Hap2 (TT)
Ta-000339	Massira/Safi-1	Spring	Hap2 (TT)
Ta-000340	Tevee-1/Star´S´/3/Achtar*3//Kanz/Ks85-8-4	Spring	Hap2 (TT)
Ta-000341	Shuha-7/Shuha-14/3/Altar 84/Aegilops Squarrosa(Taus)//Opata	Spring	Hap1 (CC)
Ta-000342	Nesma*2/261-9//Nasma	Spring	Hap2 (TT)
Ta-000343	Achtar//Attila-1/Ns732/Her	Spring	Hap2 (TT)
Ta-000347	Mouka-4*2/4/Kea´S´/3/Mn72252//Hd2169/Bow´S´	Spring	Hap2 (TT)
Ta-000348	Mouka-4*2/4/Kea´S´/3/Mn72252//Hd2170/Bow´S´	Spring	Hap2 (TT)
Ta-000349	Qimma-12/Pastor-6//Qimma-12	Spring	Hap2 (TT)
Ta-000350	Arrehane	Spring	Hap2 (TT)
Ta-000351	Saada	Spring	Hap2 (TT)
Ta-000352	Aguilal	Spring	Hap2 (TT)
Ta-000353	Chinese Spring	Weak-winter	Hap2 (TT)
Ta-000357	Baletka	Winter	Hap2 (TT)
Ta-000358	Baskerville	Winter	Hap2 (TT)
Ta-000359	Bodycek	Winter	Hap2 (TT)
Ta-000360	Bohemia	Winter	Hap2 (TT)
Ta-000361	Bosorka	Winter	Hap2 (TT)
Ta-000362	Cimrmanova Rana	Winter	Hap2 (TT)
Ta-000363	Dagmar	Winter	Hap1 (CC)
Ta-000364	Elly	Winter	Hap2 (TT)
Ta-000365	Matchball	Winter	Hap2 (TT)
Ta-000366	Matylda	Winter	Hap2 (TT)
Ta-000367	Secese	Winter	Hap2 (TT)
Ta-000368	Seladon	Winter	Hap2 (TT)
Ta-000369	Sylvie	Winter	Hap2 (TT)
Ta-000370	Caodasui	Semi-winter	Hap2 (TT)
Ta-000371	Ligao6	Semi-winter	Hap2 (TT)
Ta-000372	Zhengmai9405	Semi-winter	Hap2 (TT)
Ta-000374	Xiaoyan81	Semi-winter	Hap2 (TT)
Ta-000376	Yumai18	Semi-winter	Hap2 (TT)
Ta-000377	Jing416	Winter	Hap1 (CC)
Ta-000378	Opata 85	Spring	Hap2 (TT)
Ta-000379	Club 62	Spring	Hap2 (TT)
Ta-000380	B 90	Spring	Hap2 (TT)
Ta-000381	Suneca	Spring	Hap2 (TT)
Ta-000382	Banks	Spring	Hap2 (TT)
Ta-000383	Gabo	Spring	Hap2 (TT)
Ta-000384	Bodallin	Spring	Hap2 (TT)
Ta-000385	Ciano F67	Spring	Hap2 (TT)
Ta-000386	Hartog	Winter	Hap2 (TT)
Ta-000387	Hyden	Spring	Hap2 (TT)
Ta-000388	Magong	Winter	Hap2 (TT)
Ta-000389	Reeves	Spring	Hap2 (TT)
Ta-000390	Sunelg	Spring	Hap2 (TT)
Ta-000391	Banquet	Winter	Hap2 (TT)
Ta-000391	Banquet	Winter	Hap2 (TT)
Ta-000392	Dregerova	Semi-winter	Hap1 (CC)
Ta-000393	Kosutka	Winter	Hap1 (CC)
Ta-000394	Meritto	Winter	Hap2 (TT)
Ta-000395	Nela	Winter	Hap2 (TT)
Ta-000396	Radosinska	Winter	Hap2 (TT)
Ta-000397	Samanta	Winter	Hap2 (TT)
Ta-000398	Sulamit	Winter	Hap2 (TT)
Ta-000399	Viginta	Winter	Hap2 (TT)
Ta-000400	Weisser Moravia	Winter	Hap2 (TT)
Ta-000401	Dawson	Winter	Hap2 (TT)
Ta-000402	Wilhelmina	Winter	Hap2 (TT)
Ta-000403	Fronteira	Spring	Hap1 (CC)
Ta-000404	Penjamo 62	Spring	Hap2 (TT)
Ta-000405	Siete Cerros 66	Spring	Hap2 (TT)
Ta-000406	Ponta Grossa 1	Spring	Hap1 (CC)
Ta-000408	Colt	Semi-winter	Hap2 (TT)
Ta-000409	Pavon 76	Spring	Hap2 (TT)
Ta-000410	Transfer	Spring	Hap2 (TT)
Ta-000411	Lerma Rojo 64	Spring	Hap2 (TT)
Ta-000412	Pitic 62	Spring	Hap2 (TT)
Ta-000413	Sonalika	Spring	Hap2 (TT)
Ta-000414	X-950726-4	NA	Hap2 (TT)
Ta-000426	Reg 251	Spring	Hap2 (TT)
Ta-000428	Xinong3517	Weak-winter	Hap1 (CC)
Ta-000432	Humai15	Spring	Hap2 (TT)
Ta-000433	Vicam 71	Spring	Hap2 (TT)
Ta-000434	Tamworth 827WW	Spring	Hap1 (CC)
Ta-000437	Candeal Sel.	Spring	Hap2 (TT)
Ta-000438	Mulan	Winter	Hap2 (TT)
Ta-000438	Mulan	Winter	Hap2 (TT)
Ta-000439	Lusitano (S)	Spring	Hap2 (TT)
Ta-000440	Muskat	Winter	Hap2 (TT)
Ta-000440	Muskat	Winter	Hap2 (TT)
Ta-000441	Duro Catanzaro 1E16	Spring	Hap2 (TT)
Ta-000444	Arduini	Winter	Hap2 (TT)
Ta-000445	Spanish D188	Winter	Hap2 (TT)
Ta-000446	Flanders	Winter	Hap2 (TT)
Ta-000447	Centrum	Winter	Hap2 (TT)
Ta-000449	Fuens Duro 5E14	Spring	Hap2 (TT)
Ta-000450	Mos"S"-Imu	Spring	Hap2 (TT)
Ta-000451	Lov23-Bjy"S"/Bb-Nor67-Cno67"S"	Spring	Hap2 (TT)
Ta-000452	Ron 2-Fnd×CMH74A.630	Spring	Hap1 (CC)
Ta-000453	Friedrichswerther	Winter	Hap2 (TT)
Ta-000454	Chakwal 86	Spring	Hap2 (TT)
Ta-000455	Garnet	Spring	Hap1 (CC)
Ta-000456	Buck Namuncura (A)	Spring	Hap1 (CC)
Ta-000457	German D226	Semi-winter	Hap2 (TT)
Ta-000458	Xinong889	Semi-winter	Hap2 (TT)
Ta-000459	Tabasco	Winter	Hap2 (TT)
Ta-000460	Guixie3	Semi-winter	Hap1 (CC)
Ta-000461	Turpahti	Spring	Hap2 (TT)
Ta-000462	Hermosillo 77	Spring	Hap2 (TT)
Ta-000463	57-413	Winter	Hap2 (TT)
Ta-000464	Giorgio 446	Spring	Hap2 (TT)
Ta-000465	Celinnaja-21 WIR 54045	Spring	Hap2 (TT)
Ta-000466	Australian1024	Spring	Hap2 (TT)
Ta-000467	Plainsman	Spring	Hap2 (TT)
Ta-000468	African D164	Spring	Hap2 (TT)
Ta-000469	Baonong8865-15-25	Winter	Hap2 (TT)
Ta-000470	Xingzi9104	Weak-winter	Hap2 (TT)
Ta-000471	Jing417	Winter	Hap2 (TT)
Ta-000472	Buc/Bjy	Spring	Hap2 (TT)
Ta-000473	Wg/Rm//Kal/Bb	Spring	Hap2 (TT)
Ta-000474	Hungarian Dm 15	Winter	Hap2 (TT)
Ta-000475	Torim F73	Spring	Hap2 (TT)
Ta-000476	Heng4399	Semi-winter	Hap2 (TT)
Ta-000477	Hengguan35	Semi-winter	Hap1 (CC)
Ta-000481	Han6172	Semi-winter	Hap2 (TT)
Ta-000483	Jimai32-HB	Winter	Hap1 (CC)
Ta-000487	Raomai16	Semi-winter	Hap1 (CC)
Ta-000494	Yunhan22-33	Weak-winter	Hap2 (TT)
Ta-000495	Luohan6	Semi-winter	Hap2 (TT)
Ta-000498	Luohan11	Semi-winter	Hap1 (CC)
Ta-000499	Luohan13	Semi-winter	Hap2 (TT)
Ta-000517	Huaimai25	Semi-winter	Hap1 (CC)
Ta-000519	Shannong20	Semi-winter	Hap1 (CC)
Ta-000520	Huaimai22	Semi-winter	Hap1 (CC)
Ta-000522	Yannong21	Winter	Hap1 (CC)
Ta-000524	Shiyou20	Semi-winter	Hap1 (CC)
Ta-000529	Linmai2	Winter	Hap2 (TT)
Ta-000530	Shannong15	Semi-winter	Hap2 (TT)
Ta-000534	Yannong999	Semi-winter	Hap1 (CC)
Ta-000538	Luyuan502	Semi-winter	Hap1 (CC)
Ta-000541	Tainong18	Semi-winter	Hap1 (CC)
Ta-000542	Yumai57	Semi-winter	Hap2 (TT)
Ta-000543	Zhoumai16	Semi-winter	Hap1 (CC)
Ta-000547	Yumai58	Semi-winter	Hap2 (TT)
Ta-000551	Pumai9	Semi-winter	Hap2 (TT)
Ta-000553	Xuke1	Semi-winter	Hap1 (CC)
Ta-000555	Fanmai8	Semi-winter	Hap2 (TT)
Ta-000557	Zhengmai7698	Semi-winter	Hap1 (CC)
Ta-000559	Yumai49	Semi-winter	Hap1 (CC)
Ta-000566	Zhengnong17	Semi-winter	Hap2 (TT)
Ta-000573	Chuanmai104	Weak-winter	Hap2 (TT)
Ta-000577	Chuanmai107	Weak-winter	Hap2 (TT)
Ta-000579	Xinong509	Semi-winter	Hap1 (CC)
Ta-000580	Zhongmai895	Semi-winter	Hap1 (CC)
Ta-000584	Xiaoyan15	Semi-winter	Hap2 (TT)
Ta-000586	Shaanmai139	Semi-winter	Hap2 (TT)
Ta-000601	Zhouyuan9369	Semi-winter	Hap1 (CC)
Ta-000603	Liangxing66	Semi-winter	Hap1 (CC)
Ta-000610	9H65A	Semi-winter	Hap2 (TT)
Ta-000611	Fs059	Semi-winter	Hap2 (TT)
Ta-000613	Beijing0045	Winter	Hap2 (TT)
Ta-000614	Ravenna	Winter	Hap2 (TT)
Ta-000615	Shaan253	Semi-winter	Hap2 (TT)
Ta-000617	Wanmai33	Spring	Hap2 (TT)
Ta-000618	Enesco	Winter	Hap2 (TT)
Ta-000624	Aifeng3	Winter	Hap2 (TT)
Ta-000624	Aifeng3	Winter	Hap2 (TT)
Ta-000629	Yumai2	Semi-winter	Hap2 (TT)
Ta-000633	Yunong949	Semi-winter	Hap1 (CC)
Ta-000635	Zijiehong	Semi-winter	Hap2 (TT)
Ta-000643	Yumai54	Semi-winter	Hap2 (TT)
Ta-000645	Taishan21	Semi-winter	Hap2 (TT)
Ta-000647	Zhengmai9023	Weak-winter	Hap2 (TT)
Ta-000649	Colfiorito	Winter	Hap2 (TT)
Ta-000657	Yumai63	Semi-winter	Hap2 (TT)
Ta-000663	Yannong24	Semi-winter	0/1
Ta-000664	Xiaoyan6	Winter	Hap2 (TT)
Ta-000665	Jining13	Semi-winter	Hap1 (CC)
Ta-000666	Laizhou953	Semi-winter	Hap1 (CC)
Ta-000667	Zhongmai175	Winter	Hap1 (CC)
Ta-000668	Jimai26-HB	Semi-winter	Hap2 (TT)
Ta-000669	Xinong88	Semi-winter	Hap2 (TT)
Ta-000670	Xuzhou21	Semi-winter	Hap2 (TT)
Ta-000675	Lunxuan987	Winter	Hap1 (CC)
Ta-000676	Chuanyu20	Weak-winter	Hap2 (TT)
Ta-000677	Mianyang26	Weak-winter	Hap1 (CC)
Ta-000677	Mianyang26	Weak-winter	Hap1 (CC)
Ta-000678	Dromedaris	Spring	Hap1 (CC)
Ta-000679	Camacrania	Spring	Hap2 (TT)
Ta-000681	Becejka	Winter	Hap2 (TT)
Ta-000683	Wanmai19	Semi-winter	Hap1 (CC)
Ta-000684	Bilancia	Winter	Hap2 (TT)
Ta-000685	Shannong12	Winter	Hap1 (CC)
Ta-000687	Mexifen	Spring	Hap1 (CC)
Ta-000688	Fan6	Weak-winter	Hap2 (TT)
Ta-000690	Mrl"s"-Buc"s"	Spring	Hap2 (TT)
Ta-000693	Xuzhou24	Semi-winter	Hap2 (TT)
Ta-000694	H798	Spring	Hap1 (CC)
Ta-000695	Ji'nan13	Semi-winter	Hap2 (TT)
Ta-000701	Salha 61	NA	Hap2 (TT)
Ta-000703	Knteh	Winter	Hap2 (TT)
Ta-000704	Yangmai158	Weak-winter	Hap2 (TT)
Ta-000705	Jupateco R	Spring	Hap2 (TT)
Ta-000706	Weimai8	Winter	Hap2 (TT)
Ta-000710	Jing424	Winter	Hap2 (TT)
Ta-000712	Ningmai3	Weak-winter	Hap2 (TT)
Ta-000713	Indus	Spring	Hap2 (TT)
Ta-000714	AC Taber	Spring	Hap2 (TT)
Ta-000718	Balady116	Spring	Hap2 (TT)
Ta-000722	Jing422	Winter	Hap2 (TT)
Ta-000723	Shijiazhuang54	Winter	Hap1 (CC)
Ta-000726	Saet	Spring	Hap2 (TT)
Ta-000727	Gaboto	Spring	Hap1 (CC)
Ta-000728	AC karma	Spring	Hap2 (TT)
Ta-000729	Orofen	Spring	Hap2 (TT)
Ta-000729	Orofen	Spring	Hap1 (CC)
Ta-000731	Jing412	Winter	Hap2 (TT)
Ta-000732	Alson	Spring	Hap2 (TT)
Ta-000733	Bima4	Winter	Hap2 (TT)
Ta-000734	AC vista	Spring	Hap2 (TT)
Ta-000735	Abbondanza	Spring	Hap2 (TT)
Ta-000736	Jingzhou66	Weak-winter	Hap2 (TT)
Ta-000740	Yannong15	Semi-winter	Hap2 (TT)
Ta-000740	Yannong15	Semi-winter	Hap2 (TT)
Ta-000741	MG31229	Spring	Hap2 (TT)
Ta-000744	Jing427	Winter	Hap2 (TT)
Ta-000746	Jichun 1016	Spring	Hap2 (TT)
Ta-000750	Sumai3	Weak-winter	Hap2 (TT)
Ta-000753	Sanyuehuang	Winter	Hap2 (TT)
Ta-000755	Napo 63-Jia	Spring	Hap2 (TT)
Ta-000756	Minifen	Spring	Hap2 (TT)
Ta-000757	Ji'nan9	Winter	Hap2 (TT)
Ta-000757	Ji'nan9	Winter	Hap2 (TT)
Ta-000758	H114	Spring	Hap1 (CC)
Ta-000760	Ethiopia W15	Spring	Hap2 (TT)
Ta-000761	Klein Toledo（w）	Spring	Hap2 (TT)
Ta-000762	Krac 66	Winter	Hap2 (TT)
Ta-000763	W7(P.B.12)	Spring	Hap2 (TT)
Ta-000764	Hongxiuzi	Winter	Hap2 (TT)
Ta-000766	Indexa	Spring	Hap1 (CC)
Ta-000768	Amazon	Winter	Hap2 (TT)
Ta-000769	Duiker	Spring	Hap2 (TT)
Ta-000771	Jiangdongmen	Weak-winter	Hap2 (TT)
Ta-000772	Filin	Spring	Hap2 (TT)
Ta-000773	Klein Cometa	Spring	Hap2 (TT)
Ta-000774	Atri 5481/82	Spring	Hap2 (TT)
Ta-000775	Ganador	Spring	Hap1 (CC)
Ta-000776	Carazinho	Spring	Hap1 (CC)
Ta-000778	Kangdingxiaomai	Weak-winter	Hap2 (TT)
Ta-000779	Lleafen	Semi-winter	Hap2 (TT)
Ta-000782	Fredrick	Winter	Hap2 (TT)
Ta-000783	Czech G377	Winter	Hap2 (TT)
Ta-000784	Baihuamai	Weak-winter	Hap2 (TT)
Ta-000785	Zipi	Weak-winter	Hap2 (TT)
Ta-000786	Ardito	Weak-winter	Hap2 (TT)
Ta-000791	Pingyuan50	Weak-winter	Hap2 (TT)
Ta-000792	Early Premium	Winter	Hap2 (TT)
Ta-000792	Early Premium	Winter	Hap1 (CC)
Ta-000793	Suwon 86	Winter	Hap1 (CC)
Ta-000794	Giava	Winter	Hap2 (TT)
Ta-000795	Belfiore	Winter	Hap2 (TT)
Ta-000796	Freccia	Spring	Hap2 (TT)
Ta-000797	Padus	Winter	Hap2 (TT)
Ta-000798	Serio	Winter	Hap2 (TT)
Ta-000799	Sagittario	Winter	Hap2 (TT)
Ta-000801	Soissons	Winter	Hap2 (TT)
Ta-000801	Soissons	Winter	Hap2 (TT)
Ta-000802	Sangiacomo	Winter	Hap2 (TT)
Ta-000803	Jacui	Spring	Hap2 (TT)
Ta-000804	Tukan Inia	Winter	Hap2 (TT)
Ta-000805	Knll Szh 2300(A)	Winter	Hap2 (TT)
Ta-000806	Freedom	Winter	Hap1 (CC)
Ta-000807	Attila	Spring	Hap2 (TT)
Ta-000808	Roane	Winter	Hap1 (CC)
Ta-000809	Predgornaya 2	Winter	Hap1 (CC)
Ta-000810	H159-1	Spring	Hap2 (TT)
Ta-000811	Lumai5	Winter	Hap2 (TT)
Ta-000814	Nongda36	Winter	Hap1 (CC)
Ta-000818	Xiaohongmai	Spring	Hap2 (TT)
Ta-000819	Xiaoyan4	Semi-winter	Hap2 (TT)
Ta-000824	Zhoumai32	Semi-winter	Hap1 (CC)
Ta-000826	Timilia	Semi-winter	Hap1 (CC)
Ta-000827	Lageadinho	Spring	Hap2 (TT)
Ta-000828	Egypto 2100	Spring	Hap2 (TT)
Ta-000829	Abyssinian 43	Spring	Hap2 (TT)
Ta-000830	2911-H558-43-1480-Div6712	Spring	Hap2 (TT)
Ta-000831	Khomrok	Spring	Hap2 (TT)
Ta-000832	Rash Kool	Spring	Hap2 (TT)
Ta-000833	Red Spring	Spring	Hap2 (TT)
Ta-000834	Powers Fife	Spring	Hap2 (TT)
Ta-000835	Centeiroz 44	Spring	Hap1 (CC)
Ta-000836	Aurore 4323A	Winter	Hap2 (TT)
Ta-000837	Salti Naimya	Spring	Hap2 (TT)
Ta-000842	Samson	Spring	Hap2 (TT)
Ta-000845	Homara-No-44	Spring	Hap2 (TT)
Ta-000847	Zhoumai22	Semi-winter	Hap2 (TT)
Ta-000847	Zhoumai22	Semi-winter	Hap1 (CC)
Ta-000848	Red Egyptian	Spring	Hap2 (TT)
Ta-000849	Hindi	Spring	Hap2 (TT)
Ta-000850	Felasit Caiek	Spring	Hap2 (TT)
Ta-000851	Penny	Semi-winter	Hap2 (TT)
Ta-000852	Red Fife	Spring	Hap1 (CC)
Ta-000853	Macs-White	Semi-winter	Hap2 (TT)
Ta-000854	John Brown	Spring	Hap2 (TT)
Ta-000855	Robadinho	Spring	Hap1 (CC)
Ta-000856	Red Bobs 222	Spring	Hap1 (CC)
Ta-000857	Trigo Blanco	Spring	Hap2 (TT)
Ta-000858	Alshvede	Winter	Hap1 (CC)
Ta-000859	Punjabi Sarvati	Spring	Hap2 (TT)
Ta-000860	2495:Ae	Spring	Hap2 (TT)
Ta-000861	1748:Ae	Spring	Hap2 (TT)
Ta-000862	2298:Ae	Spring	Hap2 (TT)
Ta-000863	Mishragani	Spring	Hap2 (TT)
Ta-000864	Chih95.10.1	Spring	Hap2 (TT)
Ta-000865	Mich89.1.3	Spring	Hap2 (TT)
Ta-000866	Mex94.10.1	Spring	Hap2 (TT)
Ta-000867	Mex92.1.1.1	Spring	Hap1 (CC)
Ta-000868	Pue94.1	Spring	Hap2 (TT)
Ta-000869	Tol93.1.2	Spring	Hap2 (TT)
Ta-000870	Gharflor 1611	Spring	Hap2 (TT)
Ta-000871	Lohari Y91-92 No.123	Spring	Hap2 (TT)
Ta-000872	Red Kamsereti	Spring	Hap2 (TT)
Ta-000873	O.S. Jakowski	Spring	Hap2 (TT)
Ta-000874	Fife	Spring	Hap2 (TT)
Ta-000875	Rooi Spitskop	Spring	Hap2 (TT)
Ta-000876	Ghabagheb	Spring	Hap2 (TT)
Ta-000877	Aurora	Spring	Hap2 (TT)
Ta-000878	Baihuomai	Semi-winter	Hap2 (TT)
Ta-000878	Baihuomai	Semi-winter	Hap2 (TT)
Ta-000883	Shi4185	Semi-winter	Hap2 (TT)
Ta-000884	Yangmai13	Weak-winter	Hap1 (CC)
Ta-000885	Jimai20-SD	Semi-winter	Hap1 (CC)
Ta-000885	Jimai20-SD	Semi-winter	Hap1 (CC)
Ta-000886	Paderno	Winter	Hap2 (TT)
Ta-000887	Jimai38-HB	Semi-winter	Hap2 (TT)
Ta-000888	Fs056	NA	Hap1 (CC)
Ta-000890	Shiluan02-1	Semi-winter	Hap2 (TT)
Ta-000894	Sirmione	Winter	Hap2 (TT)
Ta-000897	Shaan229	Winter	Hap2 (TT)
Ta-000899	Taishan23	Semi-winter	Hap2 (TT)
Ta-000902	Yannong22	Semi-winter	Hap1 (CC)
Ta-000909	Nongda211	Semi-winter	Hap2 (TT)
Ta-000912	Shaanyou225	Winter	Hap2 (TT)
Ta-000913	Jimai19-SD	Winter	Hap2 (TT)
Ta-000915	Pandas	Winter	Hap2 (TT)
Ta-000916	Faro	Winter	Hap2 (TT)
Ta-000919	Primoasi	Winter	Hap1 (CC)
Ta-000921	Lumai21	Winter	Hap1 (CC)
Ta-000921	Lumai21	Winter	Hap2 (TT)
Ta-000923	Mianyang11	Weak-winter	Hap2 (TT)
Ta-000930	Taishan4	Winter	Hap2 (TT)
Ta-000932	Colotana	Spring	Hap1 (CC)
Ta-000935	Centauro	Winter	Hap2 (TT)
Ta-000939	Yangmai18	Weak-winter	Hap2 (TT)
Ta-000944	AC Foremost	Spring	Hap2 (TT)
Ta-000951	St2422/464	Weak-winter	Hap2 (TT)
Ta-000955	Xifeng	Spring	Hap1 (CC)
Ta-000958	Shannong205	Weak-winter	Hap2 (TT)
Ta-000964	Tosson	Spring	Hap2 (TT)
Ta-000965	Ya'anzao	Weak-winter	Hap2 (TT)
Ta-000968	Fielder	Spring	Hap2 (TT)
Ta-000969	Emai6	Weak-winter	Hap2 (TT)
Ta-000970	Louguding	Winter	Hap2 (TT)
Ta-000971	Paozimai	Semi-winter	Hap2 (TT)
Ta-000976	Taishan1	Weak-winter	Hap1 (CC)
Ta-000976	Taishan1	Weak-winter	Hap1 (CC)
Ta-000976	Taishan1	Weak-winter	Hap1 (CC)
Ta-000977	Yanshi4	Weak-winter	Hap2 (TT)
Ta-000978	AC Nanda	Spring	Hap2 (TT)
Ta-000980	Laser	Spring	Hap2 (TT)
Ta-000984	Biggar	Spring	Hap2 (TT)
Ta-000985	759c1-2212	Winter	Hap2 (TT)
Ta-000986	Penawa	Spring	Hap2 (TT)
Ta-000988	Triza	Spring	Hap2 (TT)
Ta-000989	Pusa 6	Spring	Hap2 (TT)
Ta-000991	Hamedan 1	Spring	Hap2 (TT)
Ta-000994	Shanmai	Spring	Hap2 (TT)
Ta-000994	Shanmai	Spring	Hap2 (TT)
Ta-000997	Parsee	Spring	Hap2 (TT)
Ta-000999	Jing425	Winter	Hap2 (TT)
Ta-001002	Impala	Spring	Hap2 (TT)
Ta-001003	Jing423	Winter	Hap1 (CC)
Ta-001003	Jing411	Winter	Hap1 (CC)
Ta-001004	Claudia	Spring	Hap2 (TT)
Ta-001006	Wuyimai	Weak-winter	Hap2 (TT)
Ta-001007	Wennong6	Semi-winter	Hap1 (CC)
Ta-001008	Kenong199	Semi-winter	Hap2 (TT)
Ta-001008	Kenong199	Semi-winter	Hap2 (TT)
Ta-001012	Gaocheng9411	Winter	Hap1 (CC)
Ta-001013	Ningmai9	Weak-winter	Hap2 (TT)
Ta-001014	Mieti	Winter	Hap2 (TT)
Ta-001017	Vaiolet	Spring	Hap2 (TT)
Ta-001024	Acimital	Spring	Hap1 (CC)
Ta-001026	Glenlea	Spring	Hap2 (TT)
Ta-001031	Yumai17	Semi-winter	Hap2 (TT)
Ta-001031	Yumai17	Semi-winter	Hap2 (TT)
Ta-001032	Zhou8425B	Semi-winter	Hap2 (TT)
Ta-001033	935106	Weak-winter	Hap1 (CC)
Ta-001034	Zhongluo08-1	Winter	Hap1 (CC)
Ta-001035	Zhoumai27	Semi-winter	Hap1 (CC)
Ta-001036	Apache	Winter	Hap1 (CC)
Ta-001040	Lumai15	Semi-winter	Hap2 (TT)
Ta-001041	NS 5055	Winter	Hap2 (TT)
Ta-001043	Lampone	Winter	Hap2 (TT)
Ta-001044	Nongda183	Winter	Hap1 (CC)
Ta-001048	Salgemma	Winter	Hap2 (TT)
Ta-001058	UNIVERSAL2	Spring	Hap2 (TT)
Ta-001059	Anolito Bronco	Winter	Hap2 (TT)
Ta-001060	Purple straw	Spring	Hap2 (TT)
Ta-001062	Lagodekhis GrdzelTavtava	Spring	Hap2 (TT)
Ta-001063	2821:AE	Spring	Hap2 (TT)
Ta-001064	2799:AE	Spring	Hap2 (TT)
Ta-001065	Kennedy Harlan J.R 38	Spring	Hap2 (TT)
Ta-001067	QRO94.1.1	Spring	Hap1 (CC)
Ta-001068	TXL92.1.1.1	Spring	Hap2 (TT)
Ta-001069	OAX93.1.1.1	Spring	Hap2 (TT)
Ta-001070	OAX92.1.1	Spring	Hap2 (TT)
Ta-001071	Cadet	Spring	Hap2 (TT)
Ta-001072	GranjaDeMelilla	Spring	Hap2 (TT)
Ta-001073	Extra Kolben Heinego	Spring	Hap2 (TT)
Ta-001074	Lumai12	Winter	Hap2 (TT)
Ta-001075	Grifoni 235	Spring	Hap2 (TT)
Ta-001076	WGRU89-9	Spring	Hap2 (TT)
Ta-001077	Sbei-Noir	Spring	Hap2 (TT)
Ta-001078	Ak-Bugday	Spring	Hap2 (TT)
Ta-001079	Chuanmai22	Weak-winter	Hap2 (TT)
Ta-001080	E'en1	Weak-winter	Hap2 (TT)
Ta-001082	Ji'nan8	Winter	Hap2 (TT)
Ta-001089	Yumai47	Semi-winter	Hap2 (TT)
Ta-001090	Maoyingafu	Weak-winter	Hap2 (TT)
Ta-001092	Jing414	Winter	0/1
Ta-001093	Chuanmai42	Weak-winter	Hap2 (TT)
Ta-001093	Chuanmai42	Weak-winter	Hap1 (CC)
Ta-001097	Xiannong39	Weak-winter	Hap1 (CC)
Ta-001100	Oord	Spring	Hap2 (TT)
Ta-001102	Huaichuan916	Semi-winter	Hap2 (TT)
Ta-001103	Yumai21	Semi-winter	Hap2 (TT)
Ta-001107	FS198	NA	Hap1 (CC)
Ta-001111	Xuzhou25	Semi-winter	Hap2 (TT)
Ta-001113	Yumai62	Semi-winter	Hap2 (TT)
Ta-001115	Senmarq	Winter	Hap2 (TT)
Ta-001116	Gehen-Kanak	Spring	Hap2 (TT)
Ta-001117	Erinatceum	Spring	Hap2 (TT)
Ta-001118	2794:AE	Spring	Hap2 (TT)
Ta-001121	Austral	Spring	Hap2 (TT)
Ta-001122	Sunset	Spring	Hap2 (TT)
Ta-001123	Beladi 24B	Spring	Hap2 (TT)
Ta-001124	AddisAbeda26	Spring	Hap2 (TT)
Ta-001125	Roter Kolben Dinkel	Spring	Hap1 (CC)
Ta-001126	Koelz W8A	Spring	Hap2 (TT)
Ta-001127	IWA8606392	Spring	Hap1 (CC)
Ta-001128	IWA8606268	Spring	Hap2 (TT)
Ta-001129	Iragi	Spring	Hap2 (TT)
Ta-001130	2242:AE	Spring	Hap2 (TT)
Ta-001131	TXL92.1.1	Spring	Hap2 (TT)
Ta-001132	COAH94.1.1	Spring	Hap2 (TT)
Ta-001133	Hudeiba 164	Spring	Hap2 (TT)
Ta-001134	Sarsabz	Spring	Hap1 (CC)
Ta-001135	Barbela-Grosso	Spring	Hap2 (TT)
Ta-001136	Romania	Spring	Hap2 (TT)
Ta-001137	Russia	Winter	Hap2 (TT)
Ta-001138	White Saidi	Spring	Hap2 (TT)
Ta-001139	Montezuma Club	Spring	Hap2 (TT)
Ta-001140	AimengniuⅣ	Semi-winter	Hap2 (TT)
Ta-001142	Bainong791	Semi-winter	Hap1 (CC)
Ta-001144	Ji'nan16	Semi-winter	Hap2 (TT)
Ta-001149	Redondo Negro	Spring	Hap2 (TT)
Ta-001150	Marrocos 16	Spring	Hap2 (TT)
Ta-001151	Red Beard	Spring	Hap2 (TT)
Ta-001152	SYRIA 1740	Spring	Hap2 (TT)
Ta-001154	Tigaria	Spring	Hap2 (TT)
Ta-001155	Felasit-Rosso153	Spring	Hap2 (TT)
Ta-001156	Pacific Bluestem	Spring	Hap2 (TT)
Ta-001162	Maipofen	Spring	Hap2 (TT)
Ta-001163	sample Gray-1	Spring	Hap2 (TT)
Ta-001167	Safha 3	Spring	Hap2 (TT)
Ta-001168	Thatcher	Spring	Hap2 (TT)
Ta-001170	Zhenmai168	Weak-winter	Hap2 (TT)
Ta-001172	Yannong19	Winter	Hap1 (CC)
Ta-001173	Xi'an8	Weak-winter	Hap2 (TT)
Ta-001177	Han4564	Winter	Hap2 (TT)
Ta-001178	Yumai70	Semi-winter	Hap2 (TT)
Ta-001179	Kloka	Spring	Hap2 (TT)
Ta-001180	AvSYr17NIL	Spring	Hap1 (CC)
Ta-001181	Avocet	Spring	Hap1 (CC)
Ta-001189	Celebration	Spring	Hap1 (CC)
Ta-001190	Liuzhutou	Winter	Hap2 (TT)
Ta-001191	Lanxizaoxiaomai	Weak-winter	Hap2 (TT)
Ta-001200	Boai7023	Weak-winter	Hap2 (TT)
Ta-001201	Xiaobaimang	Semi-winter	Hap2 (TT)
Ta-001203	Owens	Spring	Hap1 (CC)
Ta-001205	Bolton	Spring	Hap2 (TT)
Ta-001206	Early Red Fife	Spring	Hap2 (TT)
Ta-001207	Dongfanghong3	Winter	Hap1 (CC)
Ta-001210	Xuzhou8	Winter	Hap2 (TT)
Ta-001212	Yumai35	Semi-winter	Hap2 (TT)
Ta-001213	Plan Alto	Spring	Hap2 (TT)
Ta-001214	Indiano Mocho 6296	Spring	Hap2 (TT)
Ta-001215	Gluyas Early	Spring	Hap2 (TT)
Ta-001216	Early Blackhull	Winter	Hap1 (CC)
Ta-001217	Rieti	Winter	Hap1 (CC)
Ta-001222	Carpo	Semi-winter	Hap1 (CC)
Ta-001223	Huoliaomai	Spring	Hap2 (TT)
Ta-001223	Huoliaomai	Spring	Hap2 (TT)
Ta-001224	Advanced Line 25	Spring	Hap2 (TT)
Ta-001226	Pubing202	Semi-winter	Hap2 (TT)
Ta-001227	Gerardo 578	Spring	Hap2 (TT)
Ta-001228	Pusa IP 112	Spring	Hap2 (TT)
Ta-001230	Mazhamai	Weak-winter	Hap2 (TT)
Ta-001231	Xinong1376	Weak-winter	Hap1 (CC)
Ta-001232	92R137	Weak-winter	Hap2 (TT)
Ta-001233	Lovrin 10	Winter	Hap2 (TT)
Ta-001235	Mingxian169	Winter	Hap2 (TT)
Ta-001236	Zhoumai18	Semi-winter	Hap2 (TT)
Ta-001237	Bainong207	Semi-winter	Hap1 (CC)
Ta-001238	Jimai22-SD	Semi-winter	Hap1 (CC)
Ta-001239	Yanzhan4110	Semi-winter	Hap2 (TT)
Ta-001240	Xinong511	Winter	Hap2 (TT)
Ta-001253	Napo 63	Spring	Hap2 (TT)
Ta-001254	Tigaria	Spring	Hap1 (CC)
Ta-001255	Soja max	Spring	Hap2 (TT)
Ta-001256	Uruguay 386	Spring	Hap2 (TT)
Ta-001257	P9936	Spring	Hap2 (TT)
Ta-001258	C271	Spring	Hap2 (TT)
Ta-001259	Tonichi 81	Spring	Hap2 (TT)
Ta-001260	P9964	Spring	Hap1 (CC)
Ta-001261	Jacui	Spring	Hap2 (TT)
Ta-001262	Kantivo K18	Spring	Hap1 (CC)
Ta-001263	PCBW	Spring	Hap2 (TT)
Ta-001264	S76	Winter	Hap2 (TT)
Ta-001265	Sunbird 'S'	Spring	Hap2 (TT)
Ta-001266	Yaco"S"	Spring	Hap2 (TT)
Ta-001267	Litoral Precoz	Spring	Hap1 (CC)
Ta-001270	Bluesky	Spring	Hap2 (TT)
Ta-001271	ccP75	Spring	Hap2 (TT)
Ta-001272	Tr05	Spring	Hap1 (CC)
Ta-001273	C519	Spring	Hap2 (TT)
Ta-001274	Crt-Ald"S"	Spring	Hap1 (CC)
Ta-001275	Ga"S"	Spring	Hap2 (TT)
Ta-001276	HD2204	Spring	Hap2 (TT)
Ta-001277	Par	Spring	Hap1 (CC)
Ta-001278	Songlen	Spring	Hap1 (CC)
Ta-001279	Tai	Spring	Hap2 (TT)
Ta-001280	Veery"S"	Spring	Hap2 (TT)
Ta-001281	Z501	Spring	Hap2 (TT)
Ta-001285	Polan	Spring	Hap2 (TT)
Ta-001288	AvSYr5NIL	Spring	Hap1 (CC)
Ta-001289	AvSYr10NIL	Spring	Hap1 (CC)
Ta-001290	AvSYr15NIL	Spring	Hap1 (CC)
Ta-001291	AvSYr18NIL	Spring	Hap2 (TT)
Ta-001292	TP1295	Spring	Hap2 (TT)
Ta-001293	RSL65	Spring	Hap2 (TT)
Ta-001294	Capelle Desprez	Winter	Hap2 (TT)
Ta-001295	VPM 1	Winter	Hap2 (TT)
Ta-001296	Mega	Winter	Hap2 (TT)
Ta-001297	Maris Huntsman	Winter	Hap2 (TT)
Ta-001298	Spaldings Prolific	Winter	Hap2 (TT)
Ta-001299	Joss Combier	Winter	Hap2 (TT)
Ta-001300	Ibis	Winter	Hap2 (TT)
Ta-001301	Hobbit	Winter	Hap2 (TT)
Ta-001302	Gaby	Spring	Hap1 (CC)
Ta-001303	Lemhi	Spring	Hap2 (TT)
Ta-001305	HeinesⅦ	Winter	Hap2 (TT)
Ta-001306	Paha	Winter	Hap2 (TT)
Ta-001307	Druchamp	Winter	Hap1 (CC)
Ta-001308	Yamhill	Winter	Hap2 (TT)
Ta-001309	Stephens	Winter	Hap2 (TT)
Ta-001310	Lee	Spring	Hap2 (TT)
Ta-001311	Clement	Winter	Hap2 (TT)
Ta-001312	Hybrid 46	Winter	Hap2 (TT)
Ta-001313	CarstensV	Winter	Hap2 (TT)
Ta-001314	Heines Kolben	Spring	Hap2 (TT)
Ta-001315	Vilmorin 23	Winter	Hap1 (CC)
Ta-001316	Siete Cerros T66	Spring	Hap2 (TT)
Ta-001317	AvSYr6NIL	Spring	Hap1 (CC)
Ta-001318	AvSYr9NIL	Spring	Hap2 (TT)
Ta-001319	AvSYr24NIL	Spring	Hap1 (CC)
Ta-001320	AvSYr32NIL	Spring	Hap2 (TT)
Ta-001321	AvSYr43RIL	Spring	Hap2 (TT)
Ta-001322	AvSYr44RIL	Spring	Hap1 (CC)
Ta-001323	AvSYrSpNIL	Spring	Hap1 (CC)
Ta-001324	AvSYrExp1RIL	Spring	Hap2 (TT)
Ta-001325	Tyee	Winter	Hap2 (TT)
Ta-001326	Hugenoot	Spring	Hap2 (TT)
Ta-001327	AvSYr28NIL	Spring	Hap2 (TT)
Ta-001328	AvSYr29NIL	Spring	Hap2 (TT)
Ta-001329	GP-874	Spring	Hap2 (TT)
Ta-001330	GP-875	Spring	Hap1 (CC)
Ta-001331	GP-877	Spring	Hap1 (CC)
Ta-001332	GP-878	Spring	Hap2 (TT)
Ta-001333	GP-881	Spring	Hap2 (TT)
Ta-001334	IDO337S	Spring	Hap2 (TT)
Ta-001335	Alpowa	Spring	Hap2 (TT)
Ta-001336	205	Spring	Hap1 (CC)
Ta-001337	ZAK	Spring	Hap2 (TT)
Ta-001338	CIGM-90-248	Spring	Hap2 (TT)
Ta-001339	TA-5602	Spring	Hap2 (TT)
Ta-001341	Changwu357-9	Winter	Hap2 (TT)
Ta-001343	Qinnong142	Weak-winter	Hap1 (CC)
Ta-001344	Changwu134	Weak-winter	Hap2 (TT)
Ta-001346	Shaanmai94	Weak-winter	Hap2 (TT)
Ta-001347	Norman	Winter	Hap1 (CC)
Ta-001348	Yeoman	Winter	Hap2 (TT)
Ta-001349	Loulin-3	Winter	Hap2 (TT)
Ta-001350	German2	Winter	Hap2 (TT)
Ta-001351	Flinor	Winter	Hap2 (TT)
Ta-001352	Atou	Winter	Hap2 (TT)
Ta-001353	Vilmorin 27	Winter	Hap2 (TT)
Ta-001354	Little Joss	Winter	Hap1 (CC)
Ta-001355	Bouquet	Winter	Hap2 (TT)
Ta-001356	Ttj/RC103	Winter	Hap1 (CC)
Ta-001357	Ftj-81F379	Winter	Hap2 (TT)
Ta-001358	Rowanus	Winter	Hap2 (TT)
Ta-001359	Frontana	Spring	Hap1 (CC)
Ta-001360	Lantian 31	Winter	Hap1 (CC)
Ta-001364	Longyuan031	Weak-winter	Hap1 (CC)
Ta-001370	Shaannong33	Semi-winter	Hap2 (TT)
Ta-001372	2011G1	Winter	Hap2 (TT)
Ta-001373	2011G2	Winter	Hap2 (TT)
Ta-001374	2011G3	Winter	Hap2 (TT)
Ta-001375	2011G4	Winter	Hap2 (TT)
Ta-001376	2011G5	Winter	Hap2 (TT)
Ta-001377	CH04W223	Winter	Hap2 (TT)
Ta-001378	Lantian 26	Winter	Hap2 (TT)
Ta-001391	Lanhangxuan 122	Winter	Hap1 (CC)
Ta-001392	Lanhangxuan 121	Winter	Hap2 (TT)
Ta-001398	Yangmai15	Weak-winter	Hap2 (TT)
Ta-001400	Jinmai79	Semi-winter	Hap2 (TT)
Ta-001404	Yangmai5	Weak-winter	Hap2 (TT)
Ta-001405	AvovetS	Spring	Hap1 (CC)
Ta-001408	Zhengmai366	Semi-winter	Hap2 (TT)
Ta-001410	Kenong9204	Semi-winter	Hap2 (TT)
Ta-001417	Jimai44-SD	Winter	Hap2 (TT)
Ta-001419	Yumai13	Semi-winter	Hap2 (TT)
Ta-001425	Lovrin 19	Winter	Hap2 (TT)
Ta-001426	Xinong979	Semi-winter	Hap2 (TT)
Ta-001426	Xinong979	Semi-winter	Hap1 (CC)
Ta-001428	Jing426	Winter	Hap1 (CC)
Ta-001436	Xiaohongpi	Spring	Hap2 (TT)
Ta-001437	Dingxingzhai	Spring	Hap2 (TT)
Ta-001439	Chunxiaomai	Spring	Hap2 (TT)
Ta-001441	Dahongmai	Spring	Hap2 (TT)
Ta-001445	Jiahongmai	Winter	Hap2 (TT)
Ta-001449	Lanhuamai	Winter	Hap2 (TT)
Ta-001454	Youmangbaifu	Winter	Hap2 (TT)
Ta-001458	Baiqiumai	Winter	Hap2 (TT)
Ta-001459	Laomai	Winter	Hap2 (TT)
Ta-001462	Jinmai8	Winter	Hap2 (TT)
Ta-001463	Jing421	Winter	Hap1 (CC)
Ta-001464	Jinmai 24	Winter	Hap2 (TT)
Ta-001464	Jinmai 24	Winter	Hap1 (CC)
Ta-001468	Yan'an11	Winter	Hap1 (CC)
Ta-001471	Nongda139	Winter	Hap1 (CC)
Ta-001479	Chongyanghongmai	Weak-winter	Hap2 (TT)
Ta-001480	Zaowutian	Weak-winter	Hap2 (TT)
Ta-001482	Chanbuzhi	Weak-winter	Hap2 (TT)
Ta-001483	Zhumaoyuanzitou	Weak-winter	Hap2 (TT)
Ta-001484	Shuilizhan	Weak-winter	Hap2 (TT)
Ta-001487	Zaoxiaomai	Weak-winter	Hap2 (TT)
Ta-001489	Wangshuibai	Weak-winter	Hap2 (TT)
Ta-001490	Wuyuanmai	Weak-winter	Hap2 (TT)
Ta-001494	Mangxiaomai	Weak-winter	Hap2 (TT)
Ta-001501	Enmai4	Weak-winter	Hap2 (TT)
Ta-001505	Baiyoumai	Spring	Hap2 (TT)
Ta-001506	Yangmai-HLJ	Spring	Hap2 (TT)
Ta-001506	Yangmai-HLJ	Spring	Hap2 (TT)
Ta-001511	Xinkehan9	Spring	Hap2 (TT)
Ta-001512	Kefeng 3	Spring	Hap2 (TT)
Ta-001518	Akagomughi	Spring	Hap2 (TT)
Ta-001519	Funo	Spring	Hap2 (TT)
Ta-001519	Funo	Spring	Hap1 (CC)
Ta-001520	Kavkaz	Winter	Hap2 (TT)
Ta-001524	Norin10	Winter	Hap2 (TT)
Ta-001528	Triumph	Winter	Hap1 (CC)
Ta-001530	Odesskaya 3	Winter	Hap1 (CC)
Ta-001531	Tanori	Spring	Hap2 (TT)
Ta-001532	Villa Glori	Winter	Hap1 (CC)
Ta-001533	Atlas 66	Winter	Hap2 (TT)
Ta-001534	Cadet	Spring	Hap2 (TT)
Ta-001537	Songruimai	Weak-winter	Hap2 (TT)
Ta-001540	Kangxiu10	Weak-winter	Hap2 (TT)
Ta-001545	Shite14	Semi-winter	Hap2 (TT)
Ta-001546	Fuzhuang30	Winter	Hap2 (TT)
Ta-001547	Bima1	Winter	Hap2 (TT)
Ta-001550	Jinmai 33	Semi-winter	0/1
Ta-001554	Youbaomai	Winter	Hap2 (TT)
Ta-001557	Xinong6028	Winter	Hap2 (TT)
Ta-001560	Neixiang5	Weak-winter	Hap1 (CC)
Ta-001561	Zhengzhou6	Weak-winter	Hap2 (TT)
Ta-001565	Shaannong7859	Weak-winter	Hap2 (TT)
Ta-001567	Lumai1	Weak-winter	Hap2 (TT)
Ta-001567	Lumai1	Weak-winter	Hap2 (TT)
Ta-001571	Baimangmai-HB	Winter	Hap2 (TT)
Ta-001574	Laolaixia	Winter	Hap2 (TT)
Ta-001574	Laolaixia	Winter	Hap2 (TT)
Ta-001576	Xishanbiansui	Winter	Hap2 (TT)
Ta-001581	Youzimai	Weak-winter	Hap2 (TT)
Ta-001583	Baibiansui	Winter	Hap2 (TT)
Ta-001589	Qiangchangmai	Winter	Hap2 (TT)
Ta-001590	Huomai	Winter	Hap2 (TT)
Ta-001594	Xiaofoshou	Weak-winter	Hap2 (TT)
Ta-001596	Dakoumai	Weak-winter	Hap2 (TT)
Ta-001597	Tumangmai	Weak-winter	Hap2 (TT)
Ta-001600	Dayuhua	Winter	Hap2 (TT)
Ta-001601	Fumai	Weak-winter	Hap2 (TT)
Ta-001603	Chushanbao	Semi-winter	Hap2 (TT)
Ta-001605	Dalibanmang	Winter	Hap2 (TT)
Ta-001606	Liuyuehuang	Spring	Hap2 (TT)
Ta-001607	Gejiaxiang	Spring	Hap2 (TT)
Ta-001615	Baimangxiaomai	Spring	Hap2 (TT)
Ta-001616	Wujiangzhuo	Spring	Hap2 (TT)
Ta-001617	Muzongzhuoga	Spring	Hap2 (TT)
Ta-001619	Zangdong4	Winter	Hap2 (TT)
Ta-001619	Zangdong4	Winter	Hap2 (TT)
Ta-001620	Rikaze54	Spring	Hap2 (TT)
Ta-001621	Rikaze8	Spring	Hap2 (TT)
Ta-001623	Yizhimai	Spring	Hap2 (TT)
Ta-001624	Dabaimai-GS	Weak-winter	Hap2 (TT)
Ta-001626	Huoliyan	Weak-winter	Hap2 (TT)
Ta-001626	Huoliyan	Weak-winter	Hap2 (TT)
Ta-001628	Hongtuzi	Spring	Hap2 (TT)
Ta-001629	Baidatou	Spring	Hap2 (TT)
Ta-001630	Jinhuangmai	Weak-winter	Hap2 (TT)
Ta-001631	Hongmangmai	Weak-winter	Hap2 (TT)
Ta-001634	Baimazha	Spring	Hap2 (TT)
Ta-001635	Laotutou	Winter	Hap2 (TT)
Ta-001636	Ganmai8	Spring	Hap2 (TT)
Ta-001637	Gaoyuan506	Spring	Hap2 (TT)
Ta-001639	Ningchun4	Spring	Hap2 (TT)
Ta-001643	Huining10	Weak-winter	Hap2 (TT)
Ta-001650	Fengmai11	Semi-winter	Hap1 (CC)
Ta-001651	Tongjiabaxiaomai	Winter	Hap2 (TT)
Ta-001654	Chengduguangtou	Weak-winter	Hap2 (TT)
Ta-001655	Jiangmai	Weak-winter	Hap2 (TT)
Ta-001658	Hanzhongbai	Winter	Hap2 (TT)
Ta-001659	Xiaosanyuehuang	Weak-winter	Hap2 (TT)
Ta-001672	Dianxihongkeyangmai	Weak-winter	Hap2 (TT)
Ta-001674	Hongchunmai-CJ	Spring	Hap2 (TT)
Ta-001676	Hongdongmai-TC	Winter	Hap2 (TT)
Ta-001685	Kashibaipi	Spring	Hap2 (TT)
Ta-001688	Yanda1817	Winter	Hap2 (TT)
Ta-001689	Long Bow	Winter	Hap1 (CC)
Ta-001690	Frauta	Winter	Hap1 (CC)
Ta-001691	Tambor	Winter	Hap1 (CC)
Ta-001692	Lutescens 128	Winter	Hap2 (TT)
Ta-001693	Compair	Semi-winter	Hap2 (TT)
Ta-001694	Moro	Winter	Hap2 (TT)
Ta-001695	Produra	Spring	Hap2 (TT)
Ta-001696	Tres	Winter	Hap1 (CC)
Ta-001697	Reichersberg 42	Winter	Hap2 (TT)
Ta-001698	ICARDA-001	Spring	Hap2 (TT)
Ta-001699	ICARDA-002	Spring	Hap2 (TT)
Ta-001700	ICARDA-003	Spring	Hap2 (TT)
Ta-001701	ICARDA-004	Spring	Hap2 (TT)
Ta-001702	ICARDA-005	Spring	Hap2 (TT)
Ta-001703	ICARDA-006	Spring	Hap2 (TT)
Ta-001704	ICARDA-007	Spring	Hap2 (TT)
Ta-001705	ICARDA-008	Spring	Hap2 (TT)
Ta-001706	ICARDA-009	Spring	Hap2 (TT)
Ta-001707	ICARDA-010	Spring	Hap2 (TT)
Ta-001708	ICARDA-011	Spring	Hap2 (TT)
Ta-001709	ICARDA-012	Spring	Hap2 (TT)
Ta-001710	ICARDA-013	Spring	Hap2 (TT)
Ta-001712	ICARDA-015	Spring	Hap2 (TT)
Ta-001713	ICARDA-016	Spring	Hap2 (TT)
Ta-001714	ICARDA-017	Spring	Hap2 (TT)
Ta-001715	ICARDA-018	Spring	Hap2 (TT)
Ta-001716	ICARDA-019	Spring	Hap2 (TT)
Ta-001717	ICARDA-020	Spring	Hap2 (TT)
Ta-001718	ICARDA-021	Spring	Hap2 (TT)
Ta-001719	ICARDA-022	Spring	Hap2 (TT)
Ta-001721	ICARDA-024	Spring	Hap2 (TT)
Ta-001722	ICARDA-025	Spring	Hap2 (TT)
Ta-001723	ICARDA-026	Spring	Hap2 (TT)
Ta-001724	ICARDA-027	Spring	Hap2 (TT)
Ta-001725	ICARDA-028	Spring	Hap2 (TT)
Ta-001726	ICARDA-029	Spring	Hap2 (TT)
Ta-001728	ICARDA-031	Spring	Hap2 (TT)
Ta-001729	ICARDA-032	Spring	Hap2 (TT)
Ta-001730	ICARDA-033	Spring	Hap2 (TT)
Ta-001731	ICARDA-034	Spring	Hap2 (TT)
Ta-001732	ICARDA-035	Spring	Hap1 (CC)
Ta-001733	ICARDA-036	Spring	Hap1 (CC)
Ta-001734	ICARDA-037	Spring	Hap2 (TT)
Ta-001736	ICARDA-039	Spring	Hap1 (CC)
Ta-001737	ICARDA-040	Spring	Hap2 (TT)
Ta-001738	ICARDA-041	Spring	Hap2 (TT)
Ta-001740	ICARDA-043	Spring	Hap2 (TT)
Ta-001741	ICARDA-044	Spring	Hap2 (TT)
Ta-001744	ICARDA-047	Spring	Hap2 (TT)
Ta-001745	ICARDA-048	Spring	Hap2 (TT)
Ta-001747	ICARDA-050	Spring	Hap2 (TT)
Ta-001748	ICARDA-051	Spring	Hap2 (TT)
Ta-001749	ICARDA-052	Spring	Hap2 (TT)
Ta-001750	ICARDA-053	Spring	Hap2 (TT)
Ta-001751	ICARDA-054	Spring	Hap2 (TT)
Ta-001752	ICARDA-055	Spring	Hap2 (TT)
Ta-001755	ICARDA-058	Spring	Hap2 (TT)
Ta-001756	ICARDA-059	Spring	Hap2 (TT)
Ta-001757	ICARDA-060	Spring	Hap2 (TT)
Ta-001758	ICARDA-061	Spring	Hap2 (TT)
Ta-001760	ICARDA-063	Spring	Hap2 (TT)
Ta-001762	ICARDA-065	Spring	Hap2 (TT)
Ta-001763	ICARDA-066	Spring	Hap2 (TT)
Ta-001764	ICARDA-067	Spring	Hap2 (TT)
Ta-001765	ICARDA-068	Spring	Hap2 (TT)
Ta-001766	ICARDA-069	Spring	Hap2 (TT)
Ta-001767	ICARDA-070	Spring	Hap2 (TT)
Ta-001770	ICARDA-073	Spring	Hap2 (TT)
Ta-001771	ICARDA-074	Spring	Hap2 (TT)
Ta-001772	ICARDA-075	Spring	Hap2 (TT)
Ta-001773	ICARDA-076	Spring	Hap2 (TT)
Ta-001774	ICARDA-077	Spring	Hap2 (TT)
Ta-001776	ICARDA-079	Spring	Hap2 (TT)
Ta-001777	ICARDA-080	Spring	Hap2 (TT)
Ta-001778	ICARDA-081	Spring	Hap2 (TT)
Ta-001779	ICARDA-082	Spring	Hap2 (TT)
Ta-001781	ICARDA-084	Spring	Hap2 (TT)
Ta-001783	ICARDA-086	Spring	Hap2 (TT)
Ta-001784	ICARDA-087	Spring	Hap2 (TT)
Ta-001785	ICARDA-088	Spring	Hap2 (TT)
Ta-001786	ICARDA-089	Spring	Hap2 (TT)
Ta-001787	ICARDA-090	Spring	Hap2 (TT)
Ta-001788	ICARDA-091	Spring	Hap2 (TT)
Ta-001789	ICARDA-092	Spring	Hap2 (TT)
Ta-001790	ICARDA-093	Spring	Hap2 (TT)
Ta-001791	ICARDA-094	Spring	Hap2 (TT)
Ta-001792	ICARDA-095	Spring	Hap2 (TT)
Ta-001793	ICARDA-096	Spring	Hap2 (TT)
Ta-001794	ICARDA-097	Spring	Hap2 (TT)
Ta-001795	ICARDA-098	Spring	Hap2 (TT)
Ta-001796	ICARDA-099	Spring	Hap2 (TT)
Ta-001797	ICARDA-100	Spring	Hap2 (TT)
Ta-001799	ICARDA-102	Spring	Hap2 (TT)
Ta-001800	ICARDA-103	Spring	Hap2 (TT)
Ta-001801	ICARDA-104	Spring	Hap2 (TT)
Ta-001802	ICARDA-105	Spring	Hap2 (TT)
Ta-001803	ICARDA-106	Spring	Hap2 (TT)
Ta-001804	ICARDA-107	Spring	Hap2 (TT)
Ta-001805	ICARDA-108	Spring	Hap2 (TT)
Ta-001806	ICARDA-109	Spring	Hap2 (TT)
Ta-001807	ICARDA-110	Spring	Hap2 (TT)
Ta-001808	ICARDA-111	Spring	Hap2 (TT)
Ta-001809	ICARDA-112	Spring	Hap2 (TT)
Ta-001810	ICARDA-113	Spring	Hap2 (TT)
Ta-001812	ICARDA-115	Spring	Hap2 (TT)
Ta-001813	ICARDA-116	Spring	Hap2 (TT)
Ta-001814	ICARDA-117	Spring	Hap1 (CC)
Ta-001815	ICARDA-118	Spring	Hap1 (CC)
Ta-001816	ICARDA-119	Spring	Hap2 (TT)
Ta-001819	ICARDA-122	Spring	Hap2 (TT)
Ta-001821	ICARDA-124	Spring	Hap2 (TT)
Ta-001822	ICARDA-125	Spring	Hap2 (TT)
Ta-001824	ICARDA-127	Spring	Hap2 (TT)
Ta-001825	ICARDA-128	Spring	Hap2 (TT)
Ta-001826	ICARDA-129	Spring	Hap2 (TT)
Ta-001827	ICARDA-130	Spring	Hap2 (TT)
Ta-001829	ICARDA-132	Spring	Hap2 (TT)
Ta-001832	ICARDA-135	Spring	Hap2 (TT)
Ta-001834	ICARDA-137	Spring	Hap2 (TT)
Ta-001835	ICARDA-138	Spring	Hap2 (TT)
Ta-001838	ICARDA-141	Spring	Hap2 (TT)
Ta-001840	ICARDA-143	Spring	Hap2 (TT)
Ta-001842	ICARDA-145	Spring	Hap2 (TT)
Ta-001843	ICARDA-146	Spring	Hap2 (TT)
Ta-001845	ICARDA-148	Spring	Hap2 (TT)
Ta-001846	ICARDA-149	Spring	Hap2 (TT)
Ta-001847	ICARDA-150	Spring	Hap2 (TT)
Ta-001849	ICARDA-152	Spring	Hap2 (TT)
Ta-001851	ICARDA-154	Spring	Hap2 (TT)
Ta-001852	ICARDA-155	Spring	Hap2 (TT)
Ta-001854	ICARDA-157	Spring	Hap2 (TT)
Ta-001856	ICARDA-159	Spring	Hap2 (TT)
Ta-001857	ICARDA-160	Spring	Hap2 (TT)
Ta-001858	ICARDA-161	Spring	Hap2 (TT)
Ta-001862	ICARDA-165	Spring	Hap2 (TT)
Ta-001863	ICARDA-166	Spring	Hap2 (TT)
Ta-001866	ICARDA-169	Spring	Hap2 (TT)
Ta-001867	ICARDA-170	Spring	Hap2 (TT)
Ta-001868	ICARDA-171	Spring	Hap2 (TT)
Ta-001869	ICARDA-172	Spring	Hap2 (TT)
Ta-001870	ICARDA-173	Spring	Hap2 (TT)
Ta-001873	ICARDA-176	Spring	Hap2 (TT)
Ta-001874	ICARDA-177	Spring	Hap2 (TT)
Ta-001875	ICARDA-178	Spring	Hap2 (TT)
Ta-001876	ICARDA-179	Spring	Hap2 (TT)
Ta-001878	ICARDA-181	Spring	Hap2 (TT)
Ta-001879	ICARDA-182	Spring	Hap2 (TT)
Ta-001880	ICARDA-183	Spring	Hap2 (TT)
Ta-001881	ICARDA-184	Spring	Hap2 (TT)
Ta-001882	ICARDA-185	Spring	Hap2 (TT)
Ta-001883	ICARDA-186	Spring	Hap2 (TT)
Ta-001884	ICARDA-187	Spring	Hap2 (TT)
Ta-001885	ICARDA-188	Spring	Hap2 (TT)
Ta-001886	ICARDA-189	Spring	Hap2 (TT)
Ta-001887	ICARDA-190	Spring	Hap2 (TT)
Ta-001888	ICARDA-191	Spring	Hap2 (TT)
Ta-001889	ICARDA-192	Spring	Hap2 (TT)
Ta-001890	ICARDA-193	Spring	Hap2 (TT)
Ta-001891	ICARDA-194	Spring	Hap2 (TT)
Ta-001892	ICARDA-195	Spring	Hap2 (TT)
Ta-001893	ICARDA-196	Spring	Hap2 (TT)
Ta-001894	ICARDA-197	Spring	Hap2 (TT)
Ta-001895	ICARDA-198	Spring	Hap2 (TT)
Ta-001897	ICARDA-200	Spring	Hap2 (TT)
Ta-001898	ICARDA-201	Spring	Hap2 (TT)
Ta-001899	ICARDA-202	Spring	Hap2 (TT)
Ta-001900	ICARDA-203	Spring	Hap2 (TT)
Ta-001901	ICARDA-204	Spring	Hap2 (TT)
Ta-001902	ICARDA-205	Spring	Hap2 (TT)
Ta-001905	ICARDA-208	Spring	Hap2 (TT)
Ta-001906	ICARDA-209	Spring	Hap2 (TT)
Ta-001907	ICARDA-210	Spring	Hap2 (TT)
Ta-001908	ICARDA-211	Spring	Hap2 (TT)
Ta-001910	ICARDA-213	Spring	Hap2 (TT)
Ta-001911	ICARDA-214	Spring	Hap2 (TT)
Ta-001913	ICARDA-216	Spring	Hap2 (TT)
Ta-001915	ICARDA-218	Spring	Hap2 (TT)
Ta-001916	ICARDA-219	Spring	Hap2 (TT)
Ta-001917	ICARDA-220	Spring	Hap2 (TT)
Ta-001918	ICARDA-221	Spring	Hap2 (TT)
Ta-001919	ICARDA-222	Spring	Hap2 (TT)
Ta-001920	ICARDA-223	Spring	Hap1 (CC)
Ta-001921	ICARDA-224	Spring	Hap2 (TT)
Ta-001923	ICARDA-226	Spring	Hap2 (TT)
Ta-001924	ICARDA-227	Spring	Hap2 (TT)
Ta-001925	ICARDA-228	Spring	Hap2 (TT)
Ta-001926	ICARDA-229	Spring	Hap2 (TT)
Ta-001927	ICARDA-230	Spring	Hap2 (TT)
Ta-001928	ICARDA-231	Spring	Hap2 (TT)
Ta-001930	ICARDA-233	Spring	Hap2 (TT)
Ta-001932	ICARDA-235	Spring	Hap2 (TT)
Ta-001933	ICARDA-236	Spring	Hap2 (TT)
Ta-001934	ICARDA-237	Spring	Hap2 (TT)
Ta-001937	ICARDA-240	Spring	Hap2 (TT)
Ta-001939	ICARDA-242	Spring	Hap2 (TT)
Ta-001940	ICARDA-243	Spring	Hap2 (TT)
Ta-001941	ICARDA-244	Spring	Hap2 (TT)
Ta-001943	ICARDA-246	Spring	Hap2 (TT)
Ta-001944	ICARDA-247	Spring	Hap2 (TT)
Ta-001945	ICARDA-248	Spring	Hap2 (TT)
Ta-001946	ICARDA-249	Spring	Hap2 (TT)
Ta-001948	ICARDA-251	Spring	Hap2 (TT)
Ta-001949	ICARDA-252	Spring	Hap2 (TT)
Ta-001950	ICARDA-253	Spring	Hap2 (TT)
Ta-001952	Attila-7	Spring	Hap2 (TT)
Ta-001953	Atlas	Spring	Hap2 (TT)
Ta-001954	Jimai 229-SD	Semi-winter	Hap2 (TT)
Ta-001955	Lantian 15	Winter	Hap2 (TT)
Ta-001956	Lantian 19	Winter	Hap1 (CC)
Ta-001957	Suwon 11	Winter	Hap2 (TT)
Ta-001958	Fengdecunmai12	Semi-winter	Hap2 (TT)
Ta-001959	Lantian 10	Winter	Hap1 (CC)
Ta-001960	Lantian 18	Winter	Hap2 (TT)
Ta-001961	Lantian 20	Winter	Hap2 (TT)
Ta-001962	Lantian 27	Winter	Hap2 (TT)
Ta-001976	Gaocheng8901	Winter	Hap1 (CC)
Ta-001977	Hanmai13	Semi-winter	Hap1 (CC)
Ta-001978	HuaPei6	Semi-winter	Hap1 (CC)
Ta-001979	Xinong881	Semi-winter	Hap2 (TT)
Ta-001980	Xiaoyan503	Weak-winter	Hap2 (TT)
Ta-001981	Xiaoyan54	Winter	0/1
Ta-001982	Xinmai18-LHQ	Semi-winter	Hap2 (TT)
Ta-001983	Yumai34	Weak-winter	Hap2 (TT)
Ta-001984	Yumai58	Semi-winter	Hap1 (CC)
Ta-001985	Quality	Spring	Hap2 (TT)
Ta-001986	Mexi-Pak 66（墨巴66）	Spring	Hap2 (TT)
Ta-001987	Neuzucht	Winter	Hap1 (CC)
Ta-001988	Yuejin5	NA	Hap2 (TT)
Ta-001989	Jining 3	Winter	Hap1 (CC)
Ta-001990	Shannongfu 63	Semi-winter	Hap2 (TT)
Ta-001992	Yumai7	Semi-winter	Hap2 (TT)
Ta-001993	Baishanmai	Semi-winter	Hap2 (TT)
Ta-001994	Yumai41	Semi-winter	Hap1 (CC)
Ta-001995	Xumai856	Semi-winter	Hap2 (TT)
Ta-001995	Xumai856	Semi-winter	Hap2 (TT)
Ta-001996	Fengdecunmai5	Semi-winter	Hap2 (TT)
Ta-001997	Xumai35	Semi-winter	Hap2 (TT)
Ta-001998	Xiaoyan96	Semi-winter	Hap2 (TT)
Ta-001999	Mengxian 201	Winter	Hap2 (TT)
Ta-002000	Xinong65	Semi-winter	Hap2 (TT)
Ta-002001	Shaan213	Winter	Hap2 (TT)
Ta-002002	Xinong401	Semi-winter	Hap2 (TT)
Ta-002003	Xinong805a	Semi-winter	Hap1 (CC)
Ta-002004	Xinong857	Weak-winter	Hap1 (CC)
Ta-002005	Xinong865	Semi-winter	Hap2 (TT)
Ta-002006	Xinong868	Semi-winter	Hap2 (TT)
Ta-002007	Jimai366-HN	Semi-winter	Hap1 (CC)
Ta-002008	Kexing 3302	Semi-winter	Hap2 (TT)
Ta-002013	Bainong201	Semi-winter	Hap2 (TT)
Ta-002015	KeNong 2009	Semi-winter	Hap2 (TT)
Ta-002016	Zhengzhou6903	Winter	Hap2 (TT)
Ta-002017	PH82-2-2	Winter	Hap2 (TT)
Ta-002018	Lankao 86 (79) 1-2-8-1	Winter	Hap2 (TT)
Ta-002019	Xinong2611	Winter	Hap2 (TT)
Ta-002020	Xiaoyan92	Weak-winter	Hap2 (TT)
Ta-002021	Wanyuanxuan9	Winter	Hap2 (TT)
Ta-002022	HuangMangBai	Winter	Hap2 (TT)
Ta-002023	YuNong416	Winter	Hap2 (TT)
Ta-002024	ZhengMai0856	Semi-winter	Hap2 (TT)
Ta-002025	WuHuaTou	Weak-winter	Hap2 (TT)
Ta-002026	LiangFeng 998	Winter	Hap1 (CC)
Ta-002027	ShiXin 828	Semi-winter	Hap2 (TT)
Ta-002028	TAM 111	Winter	Hap1 (CC)
Ta-002029	Zhengmai1066	Winter	Hap1 (CC)
Ta-002030	YuanFeng175	Winter	Hap2 (TT)
Ta-002031	Ermangmai	Winter	Hap2 (TT)
Ta-002032	Yumai34	Semi-winter	Hap2 (TT)
Ta-002033	YuBao1	Semi-winter	Hap2 (TT)
Ta-002034	Hulutou	Winter	Hap2 (TT)
Ta-002035	Xinmai208	Semi-winter	Hap2 (TT)
Ta-002036	Changwu131	Winter	Hap2 (TT)
Ta-002037	YangBaiMai	Weak-winter	Hap2 (TT)
Ta-002038	Yumai14	Semi-winter	Hap2 (TT)
Ta-002039	AiZao 8	Semi-winter	Hap1 (CC)
Ta-002040	Xinyang75256	Winter	Hap2 (TT)
Ta-002041	Jiaomai 668	Semi-winter	Hap1 (CC)
Ta-002042	Puyu 1	Winter	Hap2 (TT)
Ta-002043	Zhengyumai9987	Winter	Hap1 (CC)
Ta-002044	Zhoumai13	Winter	Hap2 (TT)
Ta-002045	Xuzhou14	Weak-winter	Hap2 (TT)
Ta-002046	HK1/6/NVSR3/5/BEZ/TVR/5/CFN/BEZ//SU92/CI13645/3NAI60	NA	Hap2 (TT)
Ta-002053	Norin 67	Semi-winter	Hap1 (CC)
Ta-002055	Dorico	Winter	Hap2 (TT)
Ta-002056	Kitanokaori	Winter	Hap2 (TT)
Ta-002059	Mantol	NA	Hap2 (TT)
Ta-002062	Heng7228	Semi-winter	Hap2 (TT)
Ta-002063	Barra	Winter	Hap2 (TT)
Ta-002064	ACA 801	Spring	Hap2 (TT)
Ta-002065	Libero	Winter	Hap2 (TT)
Ta-002073	Prointa Colibr 1	Spring	Hap2 (TT)
Ta-002077	ACA 601	Spring	Hap2 (TT)
Ta-002081	Kanto 107	Semi-winter	Hap2 (TT)
Ta-002083	Nidera Baguette 20	Spring	Hap1 (CC)
Ta-002085	Genio	Winter	Hap2 (TT)
Ta-002086	Klein Jabali	Spring	Hap2 (TT)
Ta-002090	Norin 61	Spring	Hap2 (TT)
Ta-002092	LuMai 23	Semi-winter	Hap2 (TT)
Ta-002096	Wennong14	Semi-winter	Hap1 (CC)
Ta-002097	Nidera Baguette 10	Spring	Hap2 (TT)
Ta-002099	Klein Flecha	Spring	Hap2 (TT)
Ta-002101	Lampo	Winter	Hap1 (CC)
Ta-002102	Jinhe9123	Semi-winter	Hap1 (CC)
Ta-002106	ShiXin 733	Semi-winter	Hap2 (TT)
Ta-002107	Zhongmai875	Semi-winter	Hap1 (CC)
Ta-002108	Sunstate	Spring	Hap2 (TT)
Ta-002110	ShiYou 17	Semi-winter	Hap1 (CC)
Ta-002113	Funo	Spring	Hap2 (TT)
Ta-002116	Heng5229	Semi-winter	Hap2 (TT)
Ta-002129	KeNong 2011	Semi-winter	Hap2 (TT)
Ta-002134	Xingmai7	Semi-winter	Hap2 (TT)
Ta-002137	Hannong1412	Semi-winter	Hap1 (CC)
Ta-002143	NongDa 399	Semi-winter	Hap2 (TT)
Ta-002144	Han4589	Semi-winter	Hap2 (TT)
Ta-002145	HeNong6049	Semi-winter	Hap2 (TT)
Ta-002146	Nongda5181	Winter	Hap2 (TT)
Ta-002151	HeNong825	Winter	Hap2 (TT)
Ta-002158	JiMai 585-HB	Winter	Hap2 (TT)
Ta-002166	Gaoyou9415	Semi-winter	Hap2 (TT)
Ta-002167	ShanNong 17	Semi-winter	Hap1 (CC)
Ta-002170	Sharbati A115	Spring	Hap2 (TT)
Ta-002171	LuMai 13	Winter	Hap2 (TT)
Ta-002172	Jing420	Winter	Hap2 (TT)
Ta-002176	Xinong2208	Semi-winter	Hap2 (TT)
Ta-002188	NongDa 1193	Winter	Hap2 (TT)
Ta-002192	Xiaoyan926	Winter	Hap2 (TT)
Ta-002199	Xiaoyan5	Winter	Hap2 (TT)
Ta-002203	Qinmai 11	Winter	Hap2 (TT)
Ta-002214	NongDa 135	Winter	0/1
Ta-002220	Linfen 7410	Weak-winter	Hap1 (CC)
Ta-002225	Jing413	Winter	Hap2 (TT)
Ta-002240	Xinong822	Semi-winter	Hap1 (CC)
Ta-002303	YROJO	Spring	Hap2 (TT)
Ta-002365	Nannong0686	Weak-winter	Hap2 (TT)
Ta-002403	NeiMai 8	Weak-winter	Hap1 (CC)
Ta-002405	Yumai50	Semi-winter	Hap2 (TT)
Ta-002406	Yumai51	Semi-winter	Hap2 (TT)
Ta-002410	Xinmai19	Semi-winter	Hap2 (TT)
Ta-002428	Shaan150	Semi-winter	Hap2 (TT)
Ta-002437	WS-1	Winter	Hap2 (TT)
Ta-002438	WS-2	Winter	Hap2 (TT)
Ta-002439	WS-9	Winter	Hap2 (TT)
Ta-002440	WS-25	Winter	Hap2 (TT)
Ta-002441	WS-715	Winter	Hap2 (TT)
Ta-002468	Clark	Winter	Hap2 (TT)
Ta-002469	357	Spring	Hap2 (TT)
Ta-002470	IWA8604850	Winter	Hap2 (TT)
Ta-002471	14/17	Spring	Hap2 (TT)
Ta-002472	4075	Semi-winter	Hap2 (TT)
Ta-002473	Baimangxiaomai	Winter	Hap2 (TT)
Ta-002474	IWA8604270	Winter	Hap2 (TT)
Ta-002475	Skeilbie	Spring	Hap1 (CC)
Ta-002476	451	Spring	Hap2 (TT)
Ta-002477	K2003-55	Winter	Hap2 (TT)
Ta-002478	79TK098-519A	Semi-winter	Hap2 (TT)
Ta-002479	IWA8608766	Spring	Hap2 (TT)
Ta-002480	93	Winter	Hap2 (TT)
Ta-002481	185	Winter	Hap2 (TT)
Ta-002482	4	Spring	Hap2 (TT)
Ta-002483	10516	Spring	Hap2 (TT)
Ta-002484	K18	Winter	Hap2 (TT)
Ta-002485	B-941	Spring	Hap2 (TT)
Ta-002486	TJK03-194	Winter	Hap2 (TT)
Ta-002487	Type No. 23-2	Spring	Hap2 (TT)
Ta-002488	224	Spring	Hap2 (TT)
Ta-002489	432	Spring	Hap2 (TT)
Ta-002490	40b	Spring	Hap2 (TT)
Ta-002491	Misria	Spring	Hap2 (TT)
Ta-002492	Kasisik	Spring	Hap2 (TT)
Ta-002493	Kunduru Menceki	Winter	Hap2 (TT)
Ta-002494	K17	Weak-winter	Hap2 (TT)
Ta-002495	168	Weak-winter	Hap1 (CC)
Ta-002496	Floransa B	Spring	Hap2 (TT)
Ta-002497	86PK1308-001.11	Spring	Hap2 (TT)
Ta-002498	TJK2006:204	Spring	Hap2 (TT)
Ta-002499	79TK104-548B	Semi-winter	Hap1 (CC)
Ta-002500	12985	Spring	Hap2 (TT)
Ta-002501	4244	Spring	Hap1 (CC)
Ta-002502	IWA8604731	Winter	Hap2 (TT)
Ta-002503	86PK1305-001.00	Spring	Hap2 (TT)
Ta-002504	IWA8608636	Winter	Hap2 (TT)
Ta-002505	86PK1306-002.00	Spring	Hap2 (TT)
Ta-002506	455	Spring	Hap2 (TT)
Ta-002507	TU86-14-04-1	Spring	Hap2 (TT)
Ta-002508	79TK104-552B	Semi-winter	Hap1 (CC)
Ta-002509	84TK101-036.1	Spring	Hap2 (TT)
Ta-002510	TU85-082-01	Spring	Hap2 (TT)
Ta-002511	L3B	Weak-winter	Hap2 (TT)
Ta-002512	W167	Winter	Hap2 (TT)
Ta-002513	1881	Spring	Hap2 (TT)
Ta-002514	Farah	Spring	Hap2 (TT)
Ta-002515	2562574	Spring	Hap1 (CC)
Ta-002516	Kamchtka	Spring	Hap1 (CC)
Ta-002517	Yumusak B	Spring	Hap1 (CC)
Ta-002518	Surkha	Spring	Hap2 (TT)
Ta-002519	1703	Spring	Hap2 (TT)
Ta-002520	2562543	Spring	Hap2 (TT)
Ta-002521	Aleppo 32	Spring	Hap2 (TT)
Ta-002522	Shirokawa Shiro	Spring	Hap2 (TT)
Ta-002523	FAO 33.213	Spring	Hap2 (TT)
Ta-002524	K2003-108（Pschenitca）	Spring	Hap2 (TT)
Ta-002525	79TK100-531A-2	Spring	Hap1 (CC)
Ta-002526	TJK2006:354	Spring	Hap2 (TT)
Ta-002527	L8	Weak-winter	Hap2 (TT)
Ta-002528	Floransa C	Spring	Hap2 (TT)
Ta-002529	9010	Spring	Hap2 (TT)
Ta-002530	Sari	Spring	Hap2 (TT)
Ta-002531	IWA8604165	Winter	Hap2 (TT)
Ta-002532	IWA8607807	Winter	Hap2 (TT)
Ta-002533	84TK105-056.0	Winter	Hap2 (TT)
Ta-002534	Gandom	Spring	Hap2 (TT)
Ta-002535	C-1	Spring	Hap2 (TT)
Ta-002536	3880	Spring	Hap1 (CC)
Ta-002537	86PK1307-001.00	Spring	Hap2 (TT)
Ta-002538	Kirmizi Yazlik	Spring	Hap2 (TT)
Ta-002539	429	Spring	Hap2 (TT)
Ta-002540	14224	Spring	Hap2 (TT)
Ta-002541	6319	Spring	Hap1 (CC)
Ta-002542	K2003-8（Pschenitsa myagkaya）	Semi-winter	Hap2 (TT)
Ta-002543	TJK04-420	Semi-winter	Hap2 (TT)
Ta-002544	IWA8604006	Winter	Hap2 (TT)
Ta-002545	27760	Spring	Hap2 (TT)
Ta-002546	84TK056-140.1	Spring	Hap2 (TT)
Ta-002547	Kilcikiz	Spring	Hap2 (TT)
Ta-002548	3889	Spring	Hap1 (CC)
Ta-002549	1893	Spring	Hap2 (TT)
Ta-002550	Karmir	Spring	Hap1 (CC)
Ta-002551	Type No. 13	Spring	Hap2 (TT)
Ta-002552	139	Weak-winter	Hap2 (TT)
Ta-002552	139	Weak-winter	Hap2 (TT)
Ta-002553	12611	Winter	Hap2 (TT)
Ta-002554	Dame	Spring	Hap2 (TT)
Ta-002555	32	Spring	Hap1 (CC)
Ta-002556	12677	Winter	Hap2 (TT)
Ta-002557	84	Spring	Hap2 (TT)
Ta-002558	B-872	Spring	Hap2 (TT)
Ta-002559	IWA8604628	Winter	Hap2 (TT)
Ta-002560	TJK2006:291	Spring	Hap2 (TT)
Ta-002561	Tirmai	Winter	Hap2 (TT)
Ta-002562	ShanNong 664	Semi-winter	Hap2 (TT)
Ta-002563	Normal Yumusak	Spring	Hap2 (TT)
Ta-002564	K397	Spring	Hap2 (TT)
Ta-002565	PNE 226-1	Spring	Hap2 (TT)
Ta-002566	86PK1304-001.00	Spring	Hap2 (TT)
Ta-002567	Type No. 14	Spring	Hap2 (TT)
Ta-002568	W120	Semi-winter	Hap2 (TT)
Ta-002569	79TK109-595	Semi-winter	Hap2 (TT)
Ta-002570	TU86-13-07	Winter	Hap2 (TT)
Ta-002571	86PK1308-001.07	Spring	Hap2 (TT)
Ta-002572	IWA8612682	Winter	Hap2 (TT)
Ta-002573	79TK098-516	Spring	Hap2 (TT)
Ta-002574	Hong Huo Mai	Winter	Hap2 (TT)
Ta-002575	Gandom-i-Safadek	Spring	Hap2 (TT)
Ta-002576	W168	Winter	Hap2 (TT)
Ta-002577	Chul	Spring	Hap2 (TT)
Ta-002578	477	Spring	Hap2 (TT)
Ta-002579	K2003-65（Pschenitca）	Spring	Hap2 (TT)
Ta-002580	Guang Siu Zi	Winter	Hap2 (TT)
Ta-002581	TJK2006:205	Spring	Hap1 (CC)
Ta-002582	Cankiri	Semi-winter	Hap2 (TT)
Ta-002583	Karakilcik	Spring	Hap2 (TT)
Ta-002583	Karakilcik	Spring	Hap2 (TT)
Ta-002584	4473	Spring	Hap2 (TT)
Ta-002585	212	Spring	Hap1 (CC)
Ta-002586	86PK1272-001.00	Spring	Hap2 (TT)
Ta-002587	Lunxuan 103	Winter	Hap2 (TT)
Ta-002588	TJK03-295	Spring	Hap2 (TT)
Ta-002589	Gandum	Spring	Hap2 (TT)
Ta-002590	8241	Spring	Hap2 (TT)
Ta-002591	448	Spring	Hap1 (CC)
Ta-002592	3063	Winter	Hap2 (TT)
Ta-002593	6333	Spring	Hap1 (CC)
Ta-002594	600	Winter	Hap2 (TT)
Ta-002595	8260	Spring	Hap2 (TT)
Ta-002596	IWA8614070	Winter	0/1
Ta-002597	Gandom-i-Safade	Spring	Hap2 (TT)
Ta-002598	TJK04-3	Spring	Hap2 (TT)
Ta-002599	79TK112-1067B	Semi-winter	Hap2 (TT)
Ta-002600	1708	Spring	Hap2 (TT)
Ta-002601	W157	Spring	Hap2 (TT)
Ta-002602	Nyu Bai	Spring	Hap2 (TT)
Ta-002603	8220	Spring	Hap2 (TT)
Ta-002604	B-938	Spring	Hap2 (TT)
Ta-002605	Tir	Spring	Hap2 (TT)
Ta-002606	TJK04-379	Spring	Hap2 (TT)
Ta-002607	Type No. 23-1	Spring	Hap2 (TT)
Ta-002608	YuHuaZi	Winter	Hap2 (TT)
Ta-002609	IWA8604735	Winter	Hap2 (TT)
Ta-002609	IWA8604735	Winter	Hap2 (TT)
Ta-002610	8269	Spring	Hap2 (TT)
Ta-002611	Kamrakhat	Spring	Hap2 (TT)
Ta-002612	81	Spring	Hap2 (TT)
Ta-002613	Wen12	Weak-winter	Hap2 (TT)
Ta-002614	W125	Spring	Hap2 (TT)
Ta-002615	Kendiharia	Spring	Hap2 (TT)
Ta-002616	14053	Spring	Hap2 (TT)
Ta-002617	Kandihari	Spring	Hap2 (TT)
Ta-002618	Xindong26-LHQ	Winter	Hap2 (TT)
Ta-002619	TJK03-195	Winter	Hap2 (TT)
Ta-002620	Type No. 7	Spring	Hap2 (TT)
Ta-002621	Yosifia	Spring	Hap2 (TT)
Ta-002622	Wanmai6	Semi-winter	Hap2 (TT)
Ta-002623	Mania	Spring	Hap2 (TT)
Ta-002625	MianMai 367	Weak-winter	Hap1 (CC)
Ta-002627	Damaskus 6	Spring	Hap2 (TT)
Ta-002628	Huaimai11	Weak-winter	Hap2 (TT)
Ta-002629	86PK1287-001.14	Spring	Hap2 (TT)
Ta-002630	Xinmai21	Semi-winter	Hap2 (TT)
Ta-002632	Annong1	Weak-winter	Hap2 (TT)
Ta-002633	Huaimai29	Semi-winter	Hap1 (CC)
Ta-002634	W128	Spring	Hap2 (TT)
Ta-002635	Yangmai4	Weak-winter	Hap2 (TT)
Ta-002636	Type No. 19H	Spring	Hap1 (CC)
Ta-002638	Hawasia	Spring	Hap2 (TT)
Ta-002639	Homara	Spring	Hap2 (TT)
Ta-002640	Yangmai16	Weak-winter	Hap2 (TT)
Ta-002642	Sanshukomugi	Winter	Hap2 (TT)
Ta-002643	TJK2006:335	Spring	Hap2 (TT)
Ta-002644	Sadabozu 1	Winter	Hap2 (TT)
Ta-002645	FAO 33.214	Spring	Hap2 (TT)
Ta-002646	Floransa	Spring	Hap2 (TT)
Ta-002647	TJK2006:298	Winter	Hap2 (TT)
Ta-002648	TJK03-296	Winter	Hap2 (TT)
Ta-002649	PNE 226-2	Spring	Hap2 (TT)
Ta-002650	Aleppo 1	Spring	Hap2 (TT)
Ta-002651	Homara Mania	Spring	Hap2 (TT)
Ta-002653	IWA8604010	Winter	Hap2 (TT)
Ta-002654	Type No. 25	Spring	Hap2 (TT)
Ta-002655	Xikemai4	Spring	Hap2 (TT)
Ta-002656	Taishan4033	Winter	Hap1 (CC)
Ta-002657	Tanmai98	Semi-winter	Hap1 (CC)
Ta-002658	Chuannong12	Weak-winter	Hap2 (TT)
Ta-002659	LinYou 145	Winter	Hap2 (TT)
Ta-002660	Cutter	Winter	Hap1 (CC)
Ta-002661	Pronghorn	Winter	Hap2 (TT)
Ta-002661	Pronghorn	Winter	Hap2 (TT)
Ta-002662	Shi B05-7388	Winter	Hap2 (TT)
Ta-002663	Jinmai 49	Semi-winter	Hap1 (CC)
Ta-002664	Ankor	Winter	Hap2 (TT)
Ta-002665	Zhengzi8709-4-4	Weak-winter	Hap2 (TT)
Ta-002666	4B269-10-10-15-2-3	Winter	Hap1 (CC)
Ta-002667	Ripper	Winter	Hap2 (TT)
Ta-002668	Cossack	Winter	Hap2 (TT)
Ta-002669	ZhengMai005	Semi-winter	Hap1 (CC)
Ta-002670	Above	Winter	Hap2 (TT)
Ta-002671	Xumai30	Semi-winter	Hap2 (TT)
Ta-002672	Wendy	Winter	Hap2 (TT)
Ta-002673	Pioneer 2137	Winter	Hap2 (TT)
Ta-002674	Kalvesta	Winter	Hap2 (TT)
Ta-002675	TAM 202	Winter	Hap1 (CC)
Ta-002676	Betty	Winter	Hap2 (TT)
Ta-002677	TAM 112	Winter	Hap2 (TT)
Ta-002678	Jinnong 207	Winter	Hap1 (CC)
Ta-002679	Longhorn	Winter	Hap2 (TT)
Ta-002680	Harding	Winter	Hap2 (TT)
Ta-002681	Shaan160	Winter	Hap2 (TT)
Ta-002682	Jishi 42	Winter	Hap2 (TT)
Ta-002683	Alice	Winter	Hap2 (TT)
Ta-002684	Tandem	Winter	Hap2 (TT)
Ta-002685	LinYuan 3158	Winter	Hap1 (CC)
Ta-002686	Shannong 05-066	Semi-winter	Hap1 (CC)
Ta-002687	Shavano	Winter	Hap2 (TT)
Ta-002688	SD97538	Winter	Hap2 (TT)
Ta-002689	LinHan 6	Weak-winter	Hap2 (TT)
Ta-002690	Lumai2	Winter	Hap2 (TT)
Ta-002691	Beijing841	Winter	Hap1 (CC)
Ta-002692	Chuanmai7201	Weak-winter	Hap2 (TT)
Ta-002693	Sturdy 2K	Winter	Hap1 (CC)
Ta-002694	09J40	Winter	Hap2 (TT)
Ta-002695	ShanNong 8355	Winter	Hap2 (TT)
Ta-002696	Prowers	Winter	Hap2 (TT)
Ta-002697	NC08-2	Winter	Hap1 (CC)
Ta-002698	Luomai 6	Winter	Hap2 (TT)
Ta-002699	Gaoyou9618	Winter	Hap1 (CC)
Ta-002700	Harry	Winter	Hap2 (TT)
Ta-002701	Hatcher	Winter	Hap1 (CC)
Ta-002702	Shannongyoumai 3	Winter	Hap2 (TT)
Ta-002703	Xinmai9817	Semi-winter	Hap2 (TT)
Ta-002704	Heyne	Winter	Hap2 (TT)
Ta-002705	Pioneer 2174	Winter	Hap2 (TT)
Ta-002706	Endurance	Winter	Hap2 (TT)
Ta-002707	WB411W	Winter	Hap2 (TT)
Ta-002708	Hanyou3475	Semi-winter	Hap2 (TT)
Ta-002709	Stanton	Winter	Hap2 (TT)
Ta-002710	Okfield	Winter	Hap2 (TT)
Ta-002711	Xiaoyan55	Winter	Hap2 (TT)
Ta-002712	Baigeda	Winter	Hap2 (TT)
Ta-002713	Nekota	Winter	Hap2 (TT)
Ta-002714	Han00-7086	Semi-winter	Hap1 (CC)
Ta-002715	Neosho	Winter	Hap2 (TT)
Ta-002716	Halt	Winter	Hap2 (TT)
Ta-002717	Bond CL	Winter	Hap2 (TT)
Ta-002718	Oro Blanco	Semi-winter	Hap2 (TT)
Ta-002719	TAM 107	Winter	Hap2 (TT)
Ta-002720	Jintai 170	Semi-winter	Hap2 (TT)
Ta-002721	LinYuan 8	Winter	Hap2 (TT)
Ta-002722	Zhengmai98	Semi-winter	Hap1 (CC)
Ta-002723	Jimai31-HB	Winter	Hap1 (CC)
Ta-002724	Thunderbolt	Winter	Hap1 (CC)
Ta-002725	NongDa 3214	Winter	Hap1 (CC)
Ta-002726	Intrada	Winter	Hap2 (TT)
Ta-002727	Arrowsmith	Winter	Hap2 (TT)
Ta-002728	Hallam	Winter	Hap2 (TT)
Ta-002729	Trego	Winter	Hap2 (TT)
Ta-002730	Jinmai 8	Winter	Hap2 (TT)
Ta-002731	Shanrong3	Winter	Hap1 (CC)
Ta-002732	Lankaoaizao 8	Semi-winter	Hap2 (TT)
Ta-002733	Arlin	Winter	Hap2 (TT)
Ta-002734	Cisco	Winter	Hap2 (TT)
Ta-002735	Yuma	Winter	Hap2 (TT)
Ta-002736	KeNong 2007	Semi-winter	Hap1 (CC)
Ta-002737	ChangHe24	Winter	Hap2 (TT)
Ta-002738	Ogallala	Winter	Hap2 (TT)
Ta-002739	Jinmai 15	Winter	Hap2 (TT)
Ta-002740	OK00421	Winter	Hap2 (TT)
Ta-002741	Dali1	Winter	Hap1 (CC)
Ta-002742	Zhao08-29	Winter	Hap1 (CC)
Ta-002743	Fuller	Winter	Hap2 (TT)
Ta-002744	Alliance	Winter	Hap1 (CC)
Ta-002745	Wanyuanbai1	Winter	Hap2 (TT)
Ta-002746	Zhengmai336	Semi-winter	Hap2 (TT)
Ta-002747	Santa Fe	Winter	Hap2 (TT)
Ta-002748	Jagger	Winter	Hap2 (TT)
Ta-002749	Hondo	Winter	Hap2 (TT)
Ta-002750	Goodstreak	Winter	Hap2 (TT)
Ta-002751	TAM 400	Winter	Hap2 (TT)
Ta-002752	RonL	Winter	Hap2 (TT)
Ta-002753	Antelope	Winter	Hap2 (TT)
Ta-002754	Overley	Winter	Hap1 (CC)
Ta-002755	C104	Winter	Hap2 (TT)
Ta-002756	NongDa 179	Winter	Hap2 (TT)
Ta-002756	NongDa 179	Winter	Hap2 (TT)
Ta-002757	Laizhou 95021	Semi-winter	Hap1 (CC)
Ta-002758	Windstar	Winter	Hap2 (TT)
Ta-002759	Keota	Winter	Hap2 (TT)
Ta-002760	Jing419	Winter	Hap1 (CC)
Ta-002761	Jimai38-HB	Semi-winter	Hap2 (TT)
Ta-002761	Jimai38-HB	Semi-winter	Hap2 (TT)
Ta-002762	Cougar	Winter	Hap2 (TT)
Ta-002763	Tomahawk	Winter	Hap2 (TT)
Ta-002764	Jagalene	Winter	Hap2 (TT)
Ta-002765	Kenong 1006	Winter	Hap2 (TT)
Ta-002765	Kenong 1006	Winter	Hap2 (TT)
Ta-002766	Niobrara	Winter	Hap2 (TT)
Ta-002767	Heng95Guan26	Semi-winter	Hap2 (TT)
Ta-002768	ok Bullet	Winter	Hap2 (TT)
Ta-002769	TAM 303	Winter	Hap2 (TT)
Ta-002770	Ok101	Winter	Hap2 (TT)
Ta-002771	Keyi 6070	Winter	Hap1 (CC)
Ta-002772	Shi5033	Weak-winter	Hap2 (TT)
Ta-002773	Burchett	Winter	Hap2 (TT)
Ta-002774	Rowdy	Winter	Hap2 (TT)
Ta-002775	Wahoo	Winter	Hap2 (TT)
Ta-002776	YuZhan89106	Winter	Hap2 (TT)
Ta-002777	Crimson	Winter	Hap2 (TT)
Ta-002778	Ponderosa	Winter	Hap2 (TT)
Ta-002779	Zhaomin1006-08X3	Winter	Hap2 (TT)
Ta-002780	K35	Weak-winter	Hap2 (TT)
Ta-002781	Platte	Winter	Hap2 (TT)
Ta-002782	Laredo	Winter	Hap2 (TT)
Ta-002783	Jing418	Winter	Hap1 (CC)
Ta-002784	Jules	Winter	Hap2 (TT)
Ta-002834	Darius	Semi-winter	Hap2 (TT)
Ta-002854	Aztec	Winter	Hap2 (TT)
Ta-002964	XumaiDH9	Semi-winter	Hap1 (CC)
Ta-002991	Zhengmai1831	Semi-winter	Hap2 (TT)
Ta-003014	Zhengmai1835	Semi-winter	Hap2 (TT)
Ta-003033	Chuanmai82	Weak-winter	Hap2 (TT)
Ta-003071	Bainong607	Semi-winter	Hap1 (CC)
Ta-003096	Zhengmai1905	Semi-winter	Hap1 (CC)
Ta-003114	Xinong869	Semi-winter	Hap1 (CC)
Ta-003117	Zhengshi9170	Semi-winter	Hap2 (TT)
Ta-003131	XumaiDH2	Semi-winter	Hap1 (CC)
Ta-003201	Zhengmai2016	Semi-winter	Hap1 (CC)
Ta-003204	Jimai 70-SD	Semi-winter	Hap1 (CC)
Ta-003206	Zhengmai2018	Semi-winter	Hap2 (TT)
Ta-003224	Xinong870	Semi-winter	Hap1 (CC)
Ta-003229	Bainong307	Semi-winter	Hap1 (CC)
Ta-003251	Plainsman V	Winter	Hap2 (TT)
Ta-003607	Randhawai	Spring	Hap2 (TT)
Ta-003662	Pastor	Spring	Hap2 (TT)
Ta-003673	Westonia	Spring	Hap2 (TT)
Ta-003761	Baohan1193	Semi-winter	Hap2 (TT)
Ta-003762	Bainong160	Semi-winter	Hap1 (CC)
Ta-003798	Tongmai6	Winter	Hap2 (TT)
Ta-003809	Heine Hvede	Winter	Hap2 (TT)
Ta-004110	Xinong836	Semi-winter	Hap1 (CC)
Ta-004111	Huaimai40	Semi-winter	Hap1 (CC)
Ta-004115	Weilong169	Semi-winter	Hap1 (CC)
Ta-004116	Xinong863	Semi-winter	Hap2 (TT)
Ta-004117	Xinong852	Semi-winter	Hap2 (TT)
Ta-004118	Xinong877	Semi-winter	Hap1 (CC)
Ta-004127	Xinong859	Semi-winter	Hap2 (TT)
Ta-004128	Xinong875	Semi-winter	Hap1 (CC)
Ta-004129	Lengmai9918	Semi-winter	Hap2 (TT)
Ta-004130	Lengzi 23356	Semi-winter	Hap1 (CC)
Ta-004136	Xinong879	Semi-winter	Hap2 (TT)
Ta-004172	Youmangbai4	Winter	Hap1 (CC)
Ta-004212	LS4607	Semi-winter	Hap1 (CC)
Ta-004218	Sanken22	Semi-winter	Hap2 (TT)
Ta-004220	Zhengmai158	Semi-winter	Hap2 (TT)
Ta-004221	Zhengmai369	Semi-winter	Hap1 (CC)
Ta-004224	Lengzi 09151	Semi-winter	Hap2 (TT)
Ta-004225	Lengzi 09162	Semi-winter	Hap2 (TT)
Ta-004226	CP150305	Semi-winter	Hap1 (CC)
Ta-004227	Lengzi 12063	Semi-winter	Hap1 (CC)
Ta-004228	Lengzi 12081	Semi-winter	Hap2 (TT)
Ta-004260	Lantian 23	Winter	Hap2 (TT)
Ta-004261	Lantian 30	Winter	Hap2 (TT)
Ta-004262	Lantian 33	Weak-winter	Hap2 (TT)
Ta-004316	Landa 211	Winter	Hap1 (CC)
Ta-004677	Heshangtou	Spring	Hap2 (TT)
Ta-004690	TRI 1210	Winter	Hap2 (TT)
Ta-004713	TRI 7873	Winter	Hap2 (TT)
Ta-004750	TRI 1401	Winter	Hap1 (CC)
Ta-004757	TRI 1005	Winter	Hap2 (TT)
Ta-004768	TRI 4659	Winter	Hap2 (TT)
Ta-004785	TRI 1243	Winter	Hap1 (CC)
Ta-004794	TRI 7818	Winter	Hap2 (TT)
Ta-004807	TRI 10049	Winter	Hap2 (TT)
Ta-004810	TRI 1458	Winter	Hap2 (TT)
Ta-004816	TRI 123	Winter	Hap2 (TT)
Ta-004825	TRI 159	Winter	Hap1 (CC)
Ta-004846	TRI 4651	Winter	Hap1 (CC)
Ta-004847	TRI 4740	Winter	Hap2 (TT)
Ta-004867	TRI 7432	Winter	Hap2 (TT)
Ta-004886	TRI 9323	Winter	Hap1 (CC)
Ta-004892	TRI 9679	Winter	Hap1 (CC)
Ta-004900	TRI 10170	Winter	Hap1 (CC)
Ta-004918	TRI 11952	Winter	Hap2 (TT)
Ta-004951	TRI 5108	Winter	Hap2 (TT)
Ta-004953	TRI 7329	Winter	Hap1 (CC)
Ta-005009	TRI 1	Winter	Hap2 (TT)
Ta-005023	TRI 1414	Winter	Hap2 (TT)
Ta-006298	Jimai6-SD	Semi-winter	Hap2 (TT)
Ta-006602	Nongda413	Winter	Hap1 (CC)
Ta-007138	Youzitou	Semi-winter	Hap2 (TT)
Ta-009824	Nongda3338	Winter	Hap1 (CC)
Ta-010231	Nongda3753	Winter	Hap2 (TT)
Ta-011026	Autonomia	Weak-winter	Hap2 (TT)
Ta-011049	Fontarronco	Weak-winter	Hap2 (TT)
Ta-011057	B 85	Spring	Hap2 (TT)
Ta-011103	San Pastore	Winter	Hap2 (TT)
Ta-011451	Jingdong 6	Winter	Hap2 (TT)
Ta-011524	Jimai 30(Ji84-5418)	Weak-winter	Hap1 (CC)
Ta-011570	Jinmai 10(Weidong 8)	Weak-winter	Hap1 (CC)
Ta-012651	Zhongmai66	Semi-winter	Hap2 (TT)
Ta-012652	Renan	Winter	Hap1 (CC)
Ta-013909	NA	Spring	Hap1 (CC)
Ta-013910	NA	Winter	Hap2 (TT)
Ta-013911	NA	Winter	Hap2 (TT)
Ta-013912	NA	Spring	Hap1 (CC)
Ta-013913	NA	Winter	Hap1 (CC)
Ta-013914	NA	NA	Hap1 (CC)
Ta-013915	NA	NA	Hap1 (CC)
Ta-013916	NA	Winter	Hap2 (TT)
Ta-013918	NA	Winter	Hap2 (TT)
Ta-013919	NA	Winter	0/1
Ta-013920	NA	Spring	Hap1 (CC)
Ta-013921	NA	Winter	0/1
Ta-013922	NA	Winter	Hap2 (TT)
Ta-013923	W144	Spring	Hap2 (TT)
Ta-013924	PI 70705	Spring	Hap2 (TT)
Ta-013925	Krata	Spring	Hap2 (TT)
Ta-013926	NA	Winter	Hap2 (TT)
Ta-013927	NA	Spring	Hap2 (TT)
Ta-013928	NA	Spring	Hap2 (TT)
Ta-013929	NA	Winter	Hap1 (CC)
Ta-013930	NA	Winter	Hap2 (TT)
Ta-013931	NA	Winter	Hap2 (TT)
Ta-013932	Type No. 16	NA	Hap2 (TT)
Ta-013933	NA	Spring	Hap1 (CC)
Ta-013934	NA	NA	Hap2 (TT)
Ta-013935	NA	Winter	Hap1 (CC)
Ta-013936	NA	Semi-winter	Hap2 (TT)
Ta-013938	NA	Spring	Hap2 (TT)
Ta-013939	NA	NA	Hap2 (TT)
Ta-013940	NA	Spring	Hap2 (TT)
Ta-013956	2-90377	Winter	Hap2 (TT)
Ta-013957	3-90350	Winter	Hap1 (CC)
Ta-013958	4-87909	NA	Hap2 (TT)
Ta-013959	5-43363	NA	Hap2 (TT)
Ta-013960	6-43390	NA	Hap2 (TT)
Ta-013961	7-87821	NA	Hap2 (TT)
Ta-013962	8-82678	NA	Hap2 (TT)
Ta-013963	9-76299	NA	Hap2 (TT)
Ta-013964	10-83979	NA	Hap2 (TT)
Ta-013966	19-40979	NA	Hap2 (TT)
Ta-013969	22-40984	NA	Hap2 (TT)
Ta-013974	16-44518	NA	Hap2 (TT)
Ta-013975	17-44520	NA	Hap2 (TT)
Ta-013976	28-42030	Spring	Hap1 (CC)
Ta-013977	29-82283	Spring	Hap2 (TT)
Ta-013978	31-44196	Spring	Hap2 (TT)
Ta-013979	32-44203	Spring	Hap2 (TT)
Ta-013980	33-83965	Spring	Hap2 (TT)
Ta-013982	35-90184	NA	Hap2 (TT)
Ta-013983	36-44210	Spring	Hap2 (TT)
Ta-013984	37-44211	Spring	0/1
Ta-013986	13-90293	NA	Hap2 (TT)
Ta-013987	12-82173	Spring	Hap2 (TT)
Ta-013988	14-108679	NA	Hap2 (TT)
Ta-013989	15-108680	NA	Hap2 (TT)
Ta-013990	Laogaidaqingmang	Spring	Hap2 (TT)
Ta-013991	Qiangweimai	Winter	Hap2 (TT)
Ta-013993	Hezhoudamai	Spring	Hap2 (TT)
Ta-013994	Guangtoubaishenmai	Spring	Hap2 (TT)
Ta-013996	PI 94478	Winter	Hap2 (TT)
Ta-014002	YT-6	Spring	Hap2 (TT)
Ta-014007	Tiegonghongmai	Spring	Hap2 (TT)
Ta-014008	Ningyang 5	Winter	Hap2 (TT)
Ta-014044	As1511	Spring	Hap2 (TT)
Ta-014050	BS21	Semi-winter	Hap2 (TT)
Ta-014051	BS23	Semi-winter	Hap2 (TT)
Ta-014056	As1367	Spring	Hap2 (TT)
Ta-014063	As2065	Spring	Hap2 (TT)
Ta-014064	As2064	Spring	Hap2 (TT)
Ta-014065	As2050	Spring	Hap1 (CC)
Ta-014073	As1658	Spring	Hap2 (TT)
Ta-014074	As1666	Weak-winter	Hap2 (TT)
Ta-014075	As1587	Spring	Hap2 (TT)
Ta-014076	As1635	Weak-winter	Hap2 (TT)
Ta-014077	As1588	Spring	Hap2 (TT)
Ta-014078	As1668	Weak-winter	Hap2 (TT)
Ta-014079	As1661	Weak-winter	Hap2 (TT)
Ta-014080	As1670	Weak-winter	Hap2 (TT)
Ta-014081	Hongqimai	Spring	Hap2 (TT)
Ta-014082	Duanyaomai	Spring	Hap2 (TT)
Ta-014083	Baimuxianban	Spring	Hap2 (TT)
Ta-014084	Honghuosui	Spring	Hap2 (TT)
Ta-014085	Tutoumai	Spring	Hap2 (TT)
Ta-014087	Maohongmai	Spring	Hap2 (TT)
Ta-014088	Duanbaimai	Spring	Hap2 (TT)
Ta-014096	23891	Spring	Hap2 (TT)
Ta-014097	23896	Spring	Hap2 (TT)
Ta-014098	23909	NA	Hap2 (TT)
Ta-014099	23923	Spring	Hap2 (TT)
Ta-014100	23971	NA	Hap2 (TT)
Ta-014101	23974	Spring	Hap2 (TT)
Ta-014102	23977	Spring	Hap1 (CC)
Ta-014103	23989	Spring	Hap1 (CC)
Ta-014104	23995	NA	Hap1 (CC)
Ta-014105	24056	NA	Hap2 (TT)
Ta-014106	24184	Spring	Hap2 (TT)
Ta-014107	24185	Spring	Hap2 (TT)
Ta-014108	24193	Spring	Hap2 (TT)
Ta-014136	M-1	Spring	Hap2 (TT)
Ta-014137	M-20	Spring	Hap2 (TT)
Ta-014138	M-29	Spring	Hap2 (TT)
Ta-014139	M-81	Spring	Hap2 (TT)
Ta-014140	M-90	Spring	Hap2 (TT)
Ta-014146	IG21134349	NA	Hap2 (TT)
Ta-014147	IG21134447	Semi-winter	Hap2 (TT)
Ta-014148	IG21134470	Spring	Hap2 (TT)
Ta-014151	5120	NA	Hap1 (CC)
Ta-014152	REKTOR	Winter	Hap2 (TT)
Ta-014153	SPARK	Winter	Hap2 (TT)
Ta-014154	OPTIMUS	Winter	Hap2 (TT)
Ta-014168	Nongda3097	Winter	Hap2 (TT)
Ta-014169	Nongda3331	Winter	Hap1 (CC)
Ta-014171	Nongda981	Winter	Hap1 (CC)
Ta-014173	PI 572851	Spring	Hap2 (TT)
Ta-014174	PI 470735	Spring	Hap2 (TT)
Ta-014175	PI 341432	Spring	Hap2 (TT)
Ta-014176	PI 60740	Spring	Hap2 (TT)
Ta-014177	PI 366118	Spring	Hap2 (TT)
Ta-014179	PI 272555	Winter	Hap2 (TT)
Ta-014180	PI 572910	Semi-winter	Hap2 (TT)
Ta-014181	PI 572909	Semi-winter	Hap2 (TT)
Ta-014182	TRI 13602	Semi-winter	Hap2 (TT)
Ta-014197	PI 42013	Spring	Hap2 (TT)
Ta-014198	PI 40942	Spring	Hap2 (TT)
Ta-014199	PI 337997	Spring	Hap2 (TT)
Ta-014200	PI 182118	Spring	Hap2 (TT)
Ta-014211	PI 583718	Spring	Hap2 (TT)
Ta-014212	PI 481712	Spring	Hap2 (TT)
Ta-014213	PI 345409	Winter	Hap1 (CC)
Ta-014214	PI 52227	Spring	Hap2 (TT)
Ta-014403	Arina LrFor	Winter	Hap1 (CC)
Ta-014406	Julius	Winter	Hap2 (TT)
Ta-014406	Julius	Winter	Hap2 (TT)
Ta-014413	LongReach Lancer	Spring	Hap2 (TT)
Ta-014416	Attraktion	Winter	Hap2 (TT)
Ta-014844	Achat	Winter	Hap1 (CC)
Ta-014845	Akteur	Winter	Hap2 (TT)
Ta-014846	Alceste	Winter	Hap2 (TT)
Ta-014847	Alchemy	Winter	Hap1 (CC)
Ta-014848	Alexander	Winter	Hap2 (TT)
Ta-014849	Altigo	Winter	Hap2 (TT)
Ta-014850	Ambition	Winter	Hap2 (TT)
Ta-014851	Amundsen	Winter	Hap2 (TT)
Ta-014852	Anapolis	Winter	Hap1 (CC)
Ta-014853	Antonius	Winter	Hap2 (TT)
Ta-014854	Aperitiv	Winter	Hap1 (CC)
Ta-014855	Apostel	Winter	Hap2 (TT)
Ta-014856	Arezzo	Winter	Hap2 (TT)
Ta-014857	Arina	Winter	Hap1 (CC)
Ta-014858	Arktis	Winter	Hap1 (CC)
Ta-014859	Baguette11	Semi-winter	Hap2 (TT)
Ta-014860	Balaton	Winter	Hap2 (TT)
Ta-014861	Banderola	Winter	Hap2 (TT)
Ta-014862	Barok	Winter	Hap2 (TT)
Ta-014863	Batuta	Winter	Hap2 (TT)
Ta-014864	Benchmark	Winter	Hap2 (TT)
Ta-014865	B 69	Winter	Hap2 (TT)
Ta-014866	Bogatka	Winter	Hap2 (TT)
Ta-014867	Bombus	Winter	Hap2 (TT)
Ta-014868	Boregar	Winter	Hap2 (TT)
Ta-014869	Bosporus	Winter	Hap2 (TT)
Ta-014870	Boss	Winter	Hap2 (TT)
Ta-014871	Bruce	Winter	Hap1 (CC)
Ta-014872	Bryza	Semi-winter	Hap2 (TT)
Ta-014873	BUENNO	Winter	0/1
Ta-014874	Bussard	Winter	Hap2 (TT)
Ta-014875	Caesar	Winter	Hap1 (CC)
Ta-014876	Capone	Winter	0/1
Ta-014877	Cassiopeia	Winter	Hap2 (TT)
Ta-014878	CF_99007	Winter	Hap2 (TT)
Ta-014879	Chiron	Winter	Hap1 (CC)
Ta-014880	Colonia	Winter	Hap2 (TT)
Ta-014881	Consort	Winter	Hap2 (TT)
Ta-014882	Dialog	Winter	Hap2 (TT)
Ta-014883	Dichter	Winter	Hap2 (TT)
Ta-014884	Discus	Winter	Hap2 (TT)
Ta-014885	Edward	Winter	Hap2 (TT)
Ta-014886	Einstein	Winter	Hap1 (CC)
Ta-014887	Elixer	Winter	Hap2 (TT)
Ta-014888	Eriwan	Winter	Hap2 (TT)
Ta-014889	Estivus	Winter	Hap2 (TT)
Ta-014890	Eurojet	Winter	Hap2 (TT)
Ta-014891	Expert	Winter	Hap2 (TT)
Ta-014892	Famulus	Winter	Hap2 (TT)
Ta-014893	Faustus	Winter	Hap2 (TT)
Ta-014894	Figura	Winter	Hap2 (TT)
Ta-014895	Finezja	Winter	Hap2 (TT)
Ta-014896	Florian	Winter	Hap1 (CC)
Ta-014897	Folklor	Winter	Hap2 (TT)
Ta-014898	Franz	Winter	Hap2 (TT)
Ta-014899	Fridolin	Winter	Hap1 (CC)
Ta-014900	Gatsby	Winter	Hap2 (TT)
Ta-014901	Gladiator	Winter	Hap2 (TT)
Ta-014902	Glasgow	Winter	Hap2 (TT)
Ta-014903	Glaucus	Winter	Hap2 (TT)
Ta-014904	Globus	Winter	Hap2 (TT)
Ta-014905	Gulliver	Winter	Hap2 (TT)
Ta-014906	Gustav	Winter	Hap2 (TT)
Ta-014907	H05606	Semi-winter	Hap1 (CC)
Ta-014908	Hereward	Winter	Hap2 (TT)
Ta-014909	Humber	Winter	Hap2 (TT)
Ta-014910	Hyperion	Winter	Hap1 (CC)
Ta-014911	Impression	Winter	Hap2 (TT)
Ta-014912	Instinct	Winter	Hap2 (TT)
Ta-014913	Intact	Winter	Hap2 (TT)
Ta-014914	Intense	Winter	Hap2 (TT)
Ta-014915	Izyda	Winter	Hap2 (TT)
Ta-014916	Jantarka	Winter	Hap2 (TT)
Ta-014917	Johnny	Winter	Hap2 (TT)
Ta-014918	Joker	Winter	Hap2 (TT)
Ta-014919	Kanzler	Winter	Hap2 (TT)
Ta-014920	Kingdom	Winter	Hap1 (CC)
Ta-014921	Kobiera	Winter	Hap2 (TT)
Ta-014922	Kometus	Winter	Hap2 (TT)
Ta-014923	Korweta	Winter	Hap2 (TT)
Ta-014924	Kranich	Winter	Hap1 (CC)
Ta-014925	KWSBarny	Winter	Hap2 (TT)
Ta-014926	KWSChamsin	Semi-winter	Hap1 (CC)
Ta-014927	KWSGymnast	Winter	Hap2 (TT)
Ta-014928	KWSLoft	Winter	Hap2 (TT)
Ta-014929	KWSMaddox	Winter	Hap2 (TT)
Ta-014930	KWSMagic	Winter	Hap2 (TT)
Ta-014931	KWSMilaneco	Winter	Hap1 (CC)
Ta-014932	KWSMontana	Winter	Hap2 (TT)
Ta-014933	KWSOzon	Winter	Hap2 (TT)
Ta-014934	KWSPius	Winter	Hap2 (TT)
Ta-014935	KWSSalix	Winter	Hap2 (TT)
Ta-014936	KWSScirocco	Semi-winter	Hap1 (CC)
Ta-014937	Lahertis	Winter	Hap1 (CC)
Ta-014938	Lars	Winter	Hap2 (TT)
Ta-014939	Lear	Winter	Hap2 (TT)
Ta-014940	Legenda	Winter	Hap2 (TT)
Ta-014941	LGImposanto	Winter	Hap2 (TT)
Ta-014942	LGKopernikus	Winter	Hap2 (TT)
Ta-014943	LGMagirus	Winter	Hap1 (CC)
Ta-014944	Linus	Winter	Hap1 (CC)
Ta-014945	Lynx	Winter	Hap2 (TT)
Ta-014946	Macro	Winter	Hap2 (TT)
Ta-014947	Magister	Winter	Hap2 (TT)
Ta-014948	Malacca	Winter	Hap2 (TT)
Ta-014949	Manager	Winter	Hap2 (TT)
Ta-014950	Marin	Semi-winter	Hap2 (TT)
Ta-014951	Markiza	Winter	Hap2 (TT)
Ta-014952	Matrix	Winter	Hap1 (CC)
Ta-014953	Memory	Winter	Hap2 (TT)
Ta-014954	Mentor	Winter	Hap2 (TT)
Ta-014955	Mescal	Winter	Hap1 (CC)
Ta-014956	Mewa	Winter	Hap1 (CC)
Ta-014957	B 32	Spring	Hap2 (TT)
Ta-014958	Midas	Winter	Hap1 (CC)
Ta-014959	Mikon	Winter	Hap2 (TT)
Ta-014960	Monty	Winter	Hap2 (TT)
Ta-014961	Musketeer	Winter	Hap2 (TT)
Ta-014962	Muza	Winter	Hap2 (TT)
Ta-014963	Nadobna	Winter	Hap2 (TT)
Ta-014964	Nateja	Winter	Hap2 (TT)
Ta-014965	Natula	Winter	Hap2 (TT)
Ta-014966	Nelson	Winter	Hap2 (TT)
Ta-014967	Nordkap	Winter	Hap2 (TT)
Ta-014968	Norin	Winter	Hap1 (CC)
Ta-014969	Ohio	Winter	Hap2 (TT)
Ta-014970	OstkaStrzelecka	Winter	Hap2 (TT)
Ta-014971	Oxal	Winter	Hap2 (TT)
Ta-014972	P05312	Semi-winter	Hap2 (TT)
Ta-014973	P06079	Semi-winter	Hap2 (TT)
Ta-014974	Panorama	Winter	Hap1 (CC)
Ta-014975	Partner	Winter	Hap2 (TT)
Ta-014976	Patras	Winter	Hap2 (TT)
Ta-014977	Pionier	Winter	Hap2 (TT)
Ta-014978	Ponticus	Winter	Hap2 (TT)
Ta-014979	Position	Winter	Hap2 (TT)
Ta-014980	Primus	Winter	0/1
Ta-014981	Rebell	Winter	Hap2 (TT)
Ta-014982	RibbeckPZO	Winter	Hap2 (TT)
Ta-014983	Rockefeller	Winter	Hap2 (TT)
Ta-014984	Rubens	Winter	Hap2 (TT)
Ta-014985	Rubisko	Winter	Hap2 (TT)
Ta-014986	Rumor	Winter	Hap2 (TT)
Ta-014987	Rywalka	Winter	Hap2 (TT)
Ta-014988	Sailor	Winter	Hap2 (TT)
Ta-014989	Satyna	Winter	Hap2 (TT)
Ta-014990	Savannah	Winter	Hap2 (TT)
Ta-014991	Schamane	Winter	Hap1 (CC)
Ta-014992	Semper	Winter	Hap2 (TT)
Ta-014993	Sheriff	Winter	Hap2 (TT)
Ta-014994	Slejpner	Winter	Hap1 (CC)
Ta-014995	Smaragd	Winter	Hap1 (CC)
Ta-014996	Smuga	Winter	Hap1 (CC)
Ta-014997	Smuggler	Winter	Hap2 (TT)
Ta-014998	Sobi	Winter	Hap2 (TT)
Ta-014999	Sokrates	Winter	Hap2 (TT)
Ta-015000	Solehio	Winter	Hap2 (TT)
Ta-015001	Solist	Winter	Hap2 (TT)
Ta-015002	Sophytra	Winter	Hap1 (CC)
Ta-015003	Sperber	Winter	Hap2 (TT)
Ta-015004	Stava	Winter	Hap2 (TT)
Ta-015005	SWHarnesk	Winter	Hap2 (TT)
Ta-015006	SWHarpun	Winter	Hap2 (TT)
Ta-015007	SWHurtig	Winter	Hap2 (TT)
Ta-015008	SWSkotte	Winter	Hap2 (TT)
Ta-015009	SWTataros	Winter	Hap1 (CC)
Ta-015010	SWTopper	Winter	Hap2 (TT)
Ta-015011	Symbol	Winter	Hap2 (TT)
Ta-015012	Tarkus	Winter	Hap2 (TT)
Ta-015013	Tonacja	Winter	Hap2 (TT)
Ta-015014	Torkil	Winter	Hap2 (TT)
Ta-015015	Toronto	Winter	Hap2 (TT)
Ta-015016	Torrild	Winter	Hap2 (TT)
Ta-015017	Tower	Winter	Hap2 (TT)
Ta-015018	Travix	Winter	Hap1 (CC)
Ta-015019	TRI 1008	Winter	Hap2 (TT)
Ta-015020	TRI 10139	Winter	Hap2 (TT)
Ta-015021	TRI 10147	Winter	Hap2 (TT)
Ta-015022	TRI 10166	Winter	Hap1 (CC)
Ta-015023	TRI 10169	Winter	Hap2 (TT)
Ta-015024	TRI 1017	Winter	Hap2 (TT)
Ta-015025	TRI 10177	Winter	Hap2 (TT)
Ta-015026	TRI 10179	Winter	Hap2 (TT)
Ta-015027	TRI 10182	Winter	Hap1 (CC)
Ta-015028	TRI 10200	Winter	Hap2 (TT)
Ta-015029	TRI 10217	Winter	Hap1 (CC)
Ta-015030	TRI 10224	Winter	Hap1 (CC)
Ta-015031	TRI 10238	Winter	Hap1 (CC)
Ta-015032	TRI 1024	Winter	Hap2 (TT)
Ta-015033	TRI 10246	Winter	Hap1 (CC)
Ta-015034	TRI 10247	Winter	Hap2 (TT)
Ta-015035	TRI 10354	Winter	Hap2 (TT)
Ta-015036	TRI 10356	Winter	Hap2 (TT)
Ta-015037	TRI 10357	Winter	Hap2 (TT)
Ta-015038	TRI 10359	Winter	Hap2 (TT)
Ta-015039	TRI 10373	Winter	Hap2 (TT)
Ta-015040	TRI 10384	Winter	Hap2 (TT)
Ta-015041	TRI 10389	Winter	Hap2 (TT)
Ta-015042	TRI 10401	Winter	Hap2 (TT)
Ta-015043	TRI 10408	Winter	Hap1 (CC)
Ta-015044	TRI 10471	Winter	Hap2 (TT)
Ta-015045	TRI 1081	Winter	Hap2 (TT)
Ta-015046	TRI 10898	Winter	Hap2 (TT)
Ta-015047	TRI 109	Winter	Hap2 (TT)
Ta-015048	TRI 10924	Winter	Hap2 (TT)
Ta-015049	TRI 11081	Winter	Hap2 (TT)
Ta-015050	TRI 1111	Winter	Hap2 (TT)
Ta-015051	TRI 11131	Winter	Hap2 (TT)
Ta-015052	TRI 11195	Winter	Hap2 (TT)
Ta-015053	TRI 1120	Winter	Hap2 (TT)
Ta-015054	TRI 11213	Winter	Hap2 (TT)
Ta-015055	TRI 1136	Winter	Hap2 (TT)
Ta-015056	TRI 1139	Winter	Hap1 (CC)
Ta-015057	TRI 11460	Winter	Hap2 (TT)
Ta-015058	TRI 11465	Winter	Hap2 (TT)
Ta-015059	TRI 11469	Winter	Hap1 (CC)
Ta-015060	TRI 11635	Winter	Hap2 (TT)
Ta-015061	TRI 11649	Winter	Hap2 (TT)
Ta-015062	TRI 11739	Winter	Hap2 (TT)
Ta-015063	TRI 11742	Winter	Hap2 (TT)
Ta-015064	TRI 1183	Winter	Hap2 (TT)
Ta-015065	TRI 11849	Winter	Hap2 (TT)
Ta-015066	TRI 11996	Winter	Hap2 (TT)
Ta-015067	TRI 12026	Winter	Hap2 (TT)
Ta-015068	TRI 1205	Winter	Hap1 (CC)
Ta-015069	TRI 1229	Winter	Hap1 (CC)
Ta-015070	TRI 12322	Winter	Hap2 (TT)
Ta-015071	TRI 12340	Winter	Hap2 (TT)
Ta-015072	TRI 1251	Winter	Hap2 (TT)
Ta-015073	TRI 12693	Winter	Hap2 (TT)
Ta-015074	TRI 12818	Winter	Hap1 (CC)
Ta-015075	TRI 1289	Winter	Hap2 (TT)
Ta-015076	TRI 13007	Winter	Hap1 (CC)
Ta-015077	TRI 13024	Winter	Hap2 (TT)
Ta-015078	TRI 13056	Winter	Hap2 (TT)
Ta-015079	TRI 13099	Winter	Hap2 (TT)
Ta-015080	TRI 13101	Winter	Hap2 (TT)
Ta-015081	TRI 13205	Winter	Hap1 (CC)
Ta-015082	TRI 13312	Winter	Hap2 (TT)
Ta-015083	TRI 1340	Winter	Hap2 (TT)
Ta-015084	TRI 13422	Winter	Hap2 (TT)
Ta-015085	TRI 13462	Winter	Hap1 (CC)
Ta-015086	TRI 13492	Winter	Hap2 (TT)
Ta-015087	TRI 13528	Winter	Hap2 (TT)
Ta-015088	TRI 13625	Winter	Hap2 (TT)
Ta-015089	TRI 13649	Winter	Hap1 (CC)
Ta-015090	TRI 13688	Winter	Hap2 (TT)
Ta-015091	TRI 13706	Winter	Hap1 (CC)
Ta-015092	TRI 1387	Winter	Hap1 (CC)
Ta-015093	TRI 14170	Winter	Hap2 (TT)
Ta-015094	TRI 14224	Winter	Hap1 (CC)
Ta-015095	TRI 14870	Winter	Hap2 (TT)
Ta-015096	TRI 14915	Winter	Hap1 (CC)
Ta-015097	TRI 14977	Winter	Hap2 (TT)
Ta-015098	TRI 14981	Winter	Hap2 (TT)
Ta-015099	TRI 15148	Winter	Hap2 (TT)
Ta-015100	TRI 15180	Winter	Hap2 (TT)
Ta-015101	TRI 15185	Winter	Hap2 (TT)
Ta-015102	TRI 15195	Winter	Hap2 (TT)
Ta-015103	TRI 1586	Winter	Hap2 (TT)
Ta-015104	TRI 15905	Winter	Hap2 (TT)
Ta-015105	TRI 160	Winter	Hap2 (TT)
Ta-015106	TRI 16039	Winter	Hap2 (TT)
Ta-015107	TRI 16044	Winter	Hap2 (TT)
Ta-015108	TRI 1621	Winter	Hap2 (TT)
Ta-015109	TRI 1631	Winter	Hap2 (TT)
Ta-015110	TRI 16450	Winter	Hap2 (TT)
Ta-015111	TRI 16635	Winter	Hap2 (TT)
Ta-015112	TRI 16719	Winter	Hap2 (TT)
Ta-015113	TRI 16781	Winter	Hap2 (TT)
Ta-015114	TRI 16857	Winter	Hap2 (TT)
Ta-015115	TRI 16936	Winter	Hap2 (TT)
Ta-015116	TRI 1710	Winter	Hap2 (TT)
Ta-015117	TRI 17255	Winter	Hap1 (CC)
Ta-015118	TRI 17911	Winter	Hap2 (TT)
Ta-015119	TRI 180	Winter	Hap1 (CC)
Ta-015120	TRI 187	Winter	Hap2 (TT)
Ta-015121	TRI 19339	Winter	Hap1 (CC)
Ta-015122	TRI 19343	Winter	Hap2 (TT)
Ta-015123	TRI 19482	Winter	Hap1 (CC)
Ta-015124	TRI 19524	Winter	Hap2 (TT)
Ta-015125	TRI 19642	Winter	Hap2 (TT)
Ta-015126	TRI 19677	Winter	Hap2 (TT)
Ta-015127	TRI 197	Winter	Hap2 (TT)
Ta-015128	TRI 19720	Winter	Hap2 (TT)
Ta-015129	TRI 19729	Winter	Hap2 (TT)
Ta-015130	TRI 20956	Winter	Hap2 (TT)
Ta-015131	TRI 21	Winter	Hap2 (TT)
Ta-015132	TRI 21021	Winter	Hap1 (CC)
Ta-015133	TRI 21111	Winter	Hap2 (TT)
Ta-015134	TRI 21181	Winter	Hap1 (CC)
Ta-015135	TRI 21197	Winter	Hap1 (CC)
Ta-015136	TRI 21226	Winter	Hap2 (TT)
Ta-015137	TRI 21462	Winter	Hap1 (CC)
Ta-015138	TRI 21585	Winter	Hap2 (TT)
Ta-015139	TRI 21755	Winter	Hap1 (CC)
Ta-015140	TRI 21852	Winter	Hap2 (TT)
Ta-015141	TRI 22417	Winter	Hap2 (TT)
Ta-015142	TRI 22561	Winter	Hap2 (TT)
Ta-015143	TRI 22633	Winter	Hap1 (CC)
Ta-015144	TRI 22672	Winter	Hap2 (TT)
Ta-015145	TRI 22993	Winter	0/1
Ta-015146	TRI 23573	Winter	Hap1 (CC)
Ta-015147	TRI 23634	Winter	Hap2 (TT)
Ta-015148	TRI 23706	Winter	Hap2 (TT)
Ta-015149	TRI 23760	Winter	Hap1 (CC)
[truncated: 231 more rows]

## Sheet: Table S9
Table S9 Frost tolerance variations distribution in worldwide wheat accessions about TraesCS5B03G1008500.
ID	Name	Fertility habit	Hap (s5B_587493183)
Ta-000001	Ruihuamai 520	Semi-winter	Hap1 (TT)
Ta-000003	Ruihuamai 518	Semi-winter	Hap1 (TT)
Ta-000011	Ruihua549	Semi-winter	Hap1 (TT)
Ta-000012	Ruiyou1506	Semi-winter	Hap1 (TT)
Ta-000014	Ruihuamai592	Semi-winter	Hap1 (TT)
Ta-000031	Lunxuan166	Semi-winter	Hap1 (TT)
Ta-000033	Zhengmai1860	Semi-winter	Hap1 (TT)
Ta-000048	Xinong916	Semi-winter	Hap1 (TT)
Ta-000051	Zhengmai5138	Semi-winter	Hap2 (AA)
Ta-000083	Bainong4199	Semi-winter	Hap1 (TT)
Ta-000085	Chuangmai58	Semi-winter	Hap1 (TT)
Ta-000099	Huaimai304	Semi-winter	Hap2 (AA)
Ta-000109	Lunxuan2000	Semi-winter	Hap1 (TT)
Ta-000120	Zhongmai578	Semi-winter	Hap1 (TT)
Ta-000130	Huaimai20	Semi-winter	Hap1 (TT)
Ta-000131	Jimai 60-SD	Semi-winter	Hap1 (TT)
Ta-000132	Ji954072-SD	Winter	Hap2 (AA)
Ta-000134	Ji'nan17	Semi-winter	Hap1 (TT)
Ta-000135	Jimai43-SD	Semi-winter	Hap1 (TT)
Ta-000151	Weaver/Wl 3928//Sw 89.3064/3/Lakta-7	Spring	Hap2 (AA)
Ta-000152	Seri.1B//Kauz/Hevo/3/Amad/4/Mnch/3*Bcn	Spring	Hap2 (AA)
Ta-000153	Seri.1B*2/3/Kauz*2/Bow//Kauz/4/Kauz/Florkwa-1	Spring	Hap2 (AA)
Ta-000154	Opata/Rayon//Kauz/3/Pfau/Milan	Spring	Hap2 (AA)
Ta-000155	Seri.1B//Kauz/Hevo/3/Amad/4/Mo88/Milan	Spring	Hap2 (AA)
Ta-000157	Jing415	Winter	Hap2 (AA)
Ta-000160	Heng136	Semi-winter	Hap1 (TT)
Ta-000163	Ji'nan2	Winter	Hap1 (TT)
Ta-000165	Jinmai 47	Winter	Hap1 (TT)
Ta-000166	Jinmai54	Winter	Hap1 (TT)
Ta-000167	Liangxing99	Semi-winter	Hap1 (TT)
Ta-000174	Luohan8	Semi-winter	Hap1 (TT)
Ta-000176	Mentana	Weak-winter	Hap1 (TT)
Ta-000178	Shijiazhuang8	Semi-winter	Hap2 (AA)
Ta-000181	Xinong928	Winter	Hap2 (AA)
Ta-000183	Yannong836	Semi-winter	Hap1 (TT)
Ta-000186	Yunhan618	Weak-winter	Hap1 (TT)
Ta-000187	Chang6154	Weak-winter	Hap1 (TT)
Ta-000188	Chang6359	Weak-winter	Hap1 (TT)
Ta-000189	Changhan58	Semi-winter	Hap2 (AA)
Ta-000190	St1472/506	Weak-winter	Hap1 (TT)
Ta-000198	Chang6878	Winter	Hap2 (AA)
Ta-000200	Aikang58	Semi-winter	Hap1 (TT)
Ta-000202	Bainong3217	Weak-winter	Hap1 (TT)
Ta-000203	Fengchan3	Weak-winter	Hap1 (TT)
Ta-000205	Gaoyou503	Winter	Hap1 (TT)
Ta-000205	Gaoyou503	Winter	Hap1 (TT)
Ta-000211	Lumai14	Semi-winter	Hap1 (TT)
Ta-000212	Luomai21	Semi-winter	Hap1 (TT)
Ta-000216	Shannong45	Semi-winter	Hap2 (AA)
Ta-000218	Shimai15	Semi-winter	Hap2 (AA)
Ta-000220	Xiaoyan22	Semi-winter	Hap1 (TT)
Ta-000220	Xiaoyan22	Semi-winter	Hap1 (TT)
Ta-000222	Xinmai26	Semi-winter	Hap1 (TT)
Ta-000232	Xinong2000	Semi-winter	Hap1 (TT)
Ta-000235	628	Spring	Hap1 (TT)
Ta-000295	Turkey304	Spring	Hap2 (AA)
Ta-000301	Hubara-5/Angi-1	Spring	Hap2 (AA)
Ta-000302	Hubara-5/Pastor-2	Spring	Hap2 (AA)
Ta-000303	Pastor-2/Hubara-5	Spring	Hap2 (AA)
Ta-000304	Florkwa-2/6/Saker´S´/5/Rbs/Anza	Spring	Hap2 (AA)
Ta-000305	Angi-2/Hubara-3	Spring	Hap2 (AA)
Ta-000306	Kauz´S´/Florkwa-1//Goumria-3	Spring	Hap2 (AA)
Ta-000307	Oebeira/Angi-2	Spring	Hap2 (AA)
Ta-000308	Hubara-2/Qafzah-21//Dovin-2	Spring	Hap1 (TT)
Ta-000309	Hubara-3*2/Shuha-4	Spring	Hap2 (AA)
Ta-000310	Safi-1/Zemamra-1	Spring	Hap2 (AA)
Ta-000316	Mellal-1/Ouedzem-1	Spring	Hap2 (AA)
Ta-000318	Zemamra-5/Somama-3	Spring	Hap2 (AA)
Ta-000319	Zemamra-5/Zemamra-5	Spring	Hap1 (TT)
Ta-000320	Yebroud´S´//Dove´S´/Seri/3/Safi-1	Spring	Hap2 (AA)
Ta-000322	Tinamou-2//Tevee-1/Shuha-6	Spring	Hap2 (AA)
Ta-000323	Tinamou-3//Tevee-1/Tarawan-2	Spring	Hap2 (AA)
Ta-000324	Alttar 84/Ae.Squarrosa(219)//Seri/3/Massira	Spring	Hap2 (AA)
Ta-000325	Kauz/Pastor/3/Altar 84/Aegilops Squarrosa	Spring	Hap2 (AA)
Ta-000326	Nesser/Seri//Tevee-1/Shuha-6	Spring	Hap2 (AA)
Ta-000327	Nesser/Seri/3/Shuha-2//Ns732/Her	Spring	Hap1 (TT)
Ta-000329	Munia//Chen/Altar 84/3/Chen/Aegilops Squarrosa(Taus)//Bcn/4/Marchouch-8	Spring	Hap2 (AA)
Ta-000335	Karawan-1/Tallo 3//Jadida-2	Spring	Hap1 (TT)
Ta-000336	Sous-1/Arrehane	Spring	Hap2 (AA)
Ta-000337	Shuha-4/Florkwa-4//Hubara-3	Spring	Hap1 (TT)
Ta-000339	Massira/Safi-1	Spring	Hap2 (AA)
Ta-000340	Tevee-1/Star´S´/3/Achtar*3//Kanz/Ks85-8-4	Spring	Hap2 (AA)
Ta-000341	Shuha-7/Shuha-14/3/Altar 84/Aegilops Squarrosa(Taus)//Opata	Spring	Hap2 (AA)
Ta-000342	Nesma*2/261-9//Nasma	Spring	Hap2 (AA)
Ta-000343	Achtar//Attila-1/Ns732/Her	Spring	Hap2 (AA)
Ta-000347	Mouka-4*2/4/Kea´S´/3/Mn72252//Hd2169/Bow´S´	Spring	Hap2 (AA)
Ta-000348	Mouka-4*2/4/Kea´S´/3/Mn72252//Hd2170/Bow´S´	Spring	Hap2 (AA)
Ta-000349	Qimma-12/Pastor-6//Qimma-12	Spring	Hap2 (AA)
Ta-000350	Arrehane	Spring	Hap1 (TT)
Ta-000351	Saada	Spring	Hap2 (AA)
Ta-000352	Aguilal	Spring	Hap1 (TT)
Ta-000353	Chinese Spring	Weak-winter	Hap2 (AA)
Ta-000357	Baletka	Winter	Hap2 (AA)
Ta-000358	Baskerville	Winter	Hap1 (TT)
Ta-000359	Bodycek	Winter	Hap2 (AA)
Ta-000360	Bohemia	Winter	Hap1 (TT)
Ta-000361	Bosorka	Winter	Hap1 (TT)
Ta-000362	Cimrmanova Rana	Winter	Hap1 (TT)
Ta-000363	Dagmar	Winter	Hap2 (AA)
Ta-000364	Elly	Winter	Hap2 (AA)
Ta-000365	Matchball	Winter	Hap2 (AA)
Ta-000366	Matylda	Winter	Hap2 (AA)
Ta-000367	Secese	Winter	Hap1 (TT)
Ta-000368	Seladon	Winter	Hap2 (AA)
Ta-000369	Sylvie	Winter	Hap1 (TT)
Ta-000370	Caodasui	Semi-winter	Hap2 (AA)
Ta-000371	Ligao6	Semi-winter	Hap1 (TT)
Ta-000372	Zhengmai9405	Semi-winter	0/1
Ta-000374	Xiaoyan81	Semi-winter	Hap1 (TT)
Ta-000376	Yumai18	Semi-winter	Hap1 (TT)
Ta-000377	Jing416	Winter	Hap2 (AA)
Ta-000378	Opata 85	Spring	Hap1 (TT)
Ta-000379	Club 62	Spring	Hap1 (TT)
Ta-000380	B 90	Spring	Hap1 (TT)
Ta-000381	Suneca	Spring	Hap1 (TT)
Ta-000382	Banks	Spring	Hap1 (TT)
Ta-000383	Gabo	Spring	Hap1 (TT)
Ta-000384	Bodallin	Spring	Hap1 (TT)
Ta-000385	Ciano F67	Spring	Hap2 (AA)
Ta-000386	Hartog	Winter	Hap2 (AA)
Ta-000387	Hyden	Spring	Hap1 (TT)
Ta-000388	Magong	Winter	Hap2 (AA)
Ta-000389	Reeves	Spring	Hap2 (AA)
Ta-000390	Sunelg	Spring	Hap1 (TT)
Ta-000391	Banquet	Winter	Hap2 (AA)
Ta-000391	Banquet	Winter	Hap2 (AA)
Ta-000392	Dregerova	Semi-winter	Hap1 (TT)
Ta-000393	Kosutka	Winter	Hap2 (AA)
Ta-000394	Meritto	Winter	Hap2 (AA)
Ta-000395	Nela	Winter	Hap2 (AA)
Ta-000396	Radosinska	Winter	Hap1 (TT)
Ta-000397	Samanta	Winter	Hap1 (TT)
Ta-000398	Sulamit	Winter	Hap1 (TT)
Ta-000399	Viginta	Winter	Hap2 (AA)
Ta-000400	Weisser Moravia	Winter	Hap1 (TT)
Ta-000401	Dawson	Winter	Hap2 (AA)
Ta-000402	Wilhelmina	Winter	Hap1 (TT)
Ta-000403	Fronteira	Spring	Hap2 (AA)
Ta-000404	Penjamo 62	Spring	Hap1 (TT)
Ta-000405	Siete Cerros 66	Spring	Hap2 (AA)
Ta-000406	Ponta Grossa 1	Spring	Hap1 (TT)
Ta-000408	Colt	Semi-winter	Hap2 (AA)
Ta-000409	Pavon 76	Spring	Hap2 (AA)
Ta-000410	Transfer	Spring	Hap1 (TT)
Ta-000411	Lerma Rojo 64	Spring	Hap2 (AA)
Ta-000412	Pitic 62	Spring	Hap1 (TT)
Ta-000413	Sonalika	Spring	Hap2 (AA)
Ta-000414	X-950726-4	NA	Hap2 (AA)
Ta-000426	Reg 251	Spring	Hap1 (TT)
Ta-000428	Xinong3517	Weak-winter	Hap1 (TT)
Ta-000432	Humai15	Spring	Hap1 (TT)
Ta-000433	Vicam 71	Spring	Hap1 (TT)
Ta-000434	Tamworth 827WW	Spring	Hap2 (AA)
Ta-000437	Candeal Sel.	Spring	Hap2 (AA)
Ta-000438	Mulan	Winter	Hap2 (AA)
Ta-000438	Mulan	Winter	Hap2 (AA)
Ta-000439	Lusitano (S)	Spring	Hap2 (AA)
Ta-000440	Muskat	Winter	Hap2 (AA)
Ta-000440	Muskat	Winter	Hap2 (AA)
Ta-000441	Duro Catanzaro 1E16	Spring	Hap2 (AA)
Ta-000444	Arduini	Winter	Hap1 (TT)
Ta-000445	Spanish D188	Winter	Hap2 (AA)
Ta-000446	Flanders	Winter	Hap1 (TT)
Ta-000447	Centrum	Winter	Hap2 (AA)
Ta-000449	Fuens Duro 5E14	Spring	Hap2 (AA)
Ta-000450	Mos"S"-Imu	Spring	Hap2 (AA)
Ta-000451	Lov23-Bjy"S"/Bb-Nor67-Cno67"S"	Spring	Hap1 (TT)
Ta-000452	Ron 2-Fnd×CMH74A.630	Spring	Hap2 (AA)
Ta-000453	Friedrichswerther	Winter	Hap2 (AA)
Ta-000454	Chakwal 86	Spring	Hap2 (AA)
Ta-000455	Garnet	Spring	Hap2 (AA)
Ta-000456	Buck Namuncura (A)	Spring	Hap1 (TT)
Ta-000457	German D226	Semi-winter	Hap2 (AA)
Ta-000458	Xinong889	Semi-winter	Hap2 (AA)
Ta-000459	Tabasco	Winter	Hap2 (AA)
Ta-000460	Guixie3	Semi-winter	Hap2 (AA)
Ta-000461	Turpahti	Spring	Hap1 (TT)
Ta-000462	Hermosillo 77	Spring	Hap2 (AA)
Ta-000463	57-413	Winter	Hap2 (AA)
Ta-000464	Giorgio 446	Spring	Hap2 (AA)
Ta-000465	Celinnaja-21 WIR 54045	Spring	Hap1 (TT)
Ta-000466	Australian1024	Spring	Hap2 (AA)
Ta-000467	Plainsman	Spring	Hap1 (TT)
Ta-000468	African D164	Spring	Hap2 (AA)
Ta-000469	Baonong8865-15-25	Winter	Hap2 (AA)
Ta-000470	Xingzi9104	Weak-winter	Hap1 (TT)
Ta-000471	Jing417	Winter	Hap2 (AA)
Ta-000472	Buc/Bjy	Spring	Hap2 (AA)
Ta-000473	Wg/Rm//Kal/Bb	Spring	Hap2 (AA)
Ta-000474	Hungarian Dm 15	Winter	Hap1 (TT)
Ta-000475	Torim F73	Spring	Hap2 (AA)
Ta-000476	Heng4399	Semi-winter	0/1
Ta-000477	Hengguan35	Semi-winter	Hap1 (TT)
Ta-000481	Han6172	Semi-winter	Hap1 (TT)
Ta-000483	Jimai32-HB	Winter	Hap1 (TT)
Ta-000487	Raomai16	Semi-winter	Hap1 (TT)
Ta-000494	Yunhan22-33	Weak-winter	Hap2 (AA)
Ta-000495	Luohan6	Semi-winter	Hap1 (TT)
Ta-000498	Luohan11	Semi-winter	Hap1 (TT)
Ta-000499	Luohan13	Semi-winter	Hap1 (TT)
Ta-000517	Huaimai25	Semi-winter	Hap1 (TT)
Ta-000519	Shannong20	Semi-winter	Hap1 (TT)
Ta-000520	Huaimai22	Semi-winter	Hap1 (TT)
Ta-000522	Yannong21	Winter	Hap1 (TT)
Ta-000524	Shiyou20	Semi-winter	Hap1 (TT)
Ta-000529	Linmai2	Winter	Hap1 (TT)
Ta-000530	Shannong15	Semi-winter	Hap1 (TT)
Ta-000534	Yannong999	Semi-winter	Hap1 (TT)
Ta-000538	Luyuan502	Semi-winter	Hap1 (TT)
Ta-000541	Tainong18	Semi-winter	Hap1 (TT)
Ta-000542	Yumai57	Semi-winter	Hap1 (TT)
Ta-000543	Zhoumai16	Semi-winter	Hap1 (TT)
Ta-000547	Yumai58	Semi-winter	Hap2 (AA)
Ta-000551	Pumai9	Semi-winter	Hap1 (TT)
Ta-000553	Xuke1	Semi-winter	Hap1 (TT)
Ta-000555	Fanmai8	Semi-winter	Hap1 (TT)
Ta-000557	Zhengmai7698	Semi-winter	Hap1 (TT)
Ta-000559	Yumai49	Semi-winter	Hap1 (TT)
Ta-000566	Zhengnong17	Semi-winter	Hap1 (TT)
Ta-000573	Chuanmai104	Weak-winter	Hap2 (AA)
Ta-000577	Chuanmai107	Weak-winter	Hap2 (AA)
Ta-000579	Xinong509	Semi-winter	Hap1 (TT)
Ta-000580	Zhongmai895	Semi-winter	Hap1 (TT)
Ta-000584	Xiaoyan15	Semi-winter	Hap2 (AA)
Ta-000586	Shaanmai139	Semi-winter	Hap1 (TT)
Ta-000601	Zhouyuan9369	Semi-winter	Hap1 (TT)
Ta-000603	Liangxing66	Semi-winter	Hap1 (TT)
Ta-000610	9H65A	Semi-winter	Hap1 (TT)
Ta-000611	Fs059	Semi-winter	Hap1 (TT)
Ta-000613	Beijing0045	Winter	Hap2 (AA)
Ta-000614	Ravenna	Winter	Hap2 (AA)
Ta-000615	Shaan253	Semi-winter	Hap1 (TT)
Ta-000617	Wanmai33	Spring	Hap2 (AA)
Ta-000618	Enesco	Winter	Hap2 (AA)
Ta-000624	Aifeng3	Winter	Hap1 (TT)
Ta-000624	Aifeng3	Winter	Hap1 (TT)
Ta-000629	Yumai2	Semi-winter	Hap1 (TT)
Ta-000633	Yunong949	Semi-winter	Hap2 (AA)
Ta-000635	Zijiehong	Semi-winter	Hap2 (AA)
Ta-000643	Yumai54	Semi-winter	Hap1 (TT)
Ta-000645	Taishan21	Semi-winter	Hap1 (TT)
Ta-000647	Zhengmai9023	Weak-winter	Hap2 (AA)
Ta-000649	Colfiorito	Winter	Hap2 (AA)
Ta-000657	Yumai63	Semi-winter	Hap2 (AA)
Ta-000663	Yannong24	Semi-winter	Hap1 (TT)
Ta-000664	Xiaoyan6	Winter	Hap1 (TT)
Ta-000665	Jining13	Semi-winter	Hap1 (TT)
Ta-000666	Laizhou953	Semi-winter	Hap2 (AA)
Ta-000667	Zhongmai175	Winter	Hap2 (AA)
Ta-000668	Jimai26-HB	Semi-winter	Hap2 (AA)
Ta-000669	Xinong88	Semi-winter	Hap1 (TT)
Ta-000670	Xuzhou21	Semi-winter	Hap1 (TT)
Ta-000675	Lunxuan987	Winter	Hap2 (AA)
Ta-000676	Chuanyu20	Weak-winter	Hap2 (AA)
Ta-000677	Mianyang26	Weak-winter	Hap2 (AA)
Ta-000677	Mianyang26	Weak-winter	Hap2 (AA)
Ta-000678	Dromedaris	Spring	Hap1 (TT)
Ta-000679	Camacrania	Spring	Hap1 (TT)
Ta-000681	Becejka	Winter	Hap2 (AA)
Ta-000683	Wanmai19	Semi-winter	Hap1 (TT)
Ta-000684	Bilancia	Winter	Hap1 (TT)
Ta-000685	Shannong12	Winter	Hap1 (TT)
Ta-000687	Mexifen	Spring	Hap1 (TT)
Ta-000688	Fan6	Weak-winter	Hap1 (TT)
Ta-000690	Mrl"s"-Buc"s"	Spring	Hap2 (AA)
Ta-000693	Xuzhou24	Semi-winter	Hap1 (TT)
Ta-000694	H798	Spring	Hap2 (AA)
Ta-000695	Ji'nan13	Semi-winter	Hap1 (TT)
Ta-000701	Salha 61	NA	Hap2 (AA)
Ta-000703	Knteh	Winter	Hap1 (TT)
Ta-000704	Yangmai158	Weak-winter	Hap1 (TT)
Ta-000705	Jupateco R	Spring	Hap2 (AA)
Ta-000706	Weimai8	Winter	Hap1 (TT)
Ta-000710	Jing424	Winter	Hap2 (AA)
Ta-000712	Ningmai3	Weak-winter	Hap1 (TT)
Ta-000713	Indus	Spring	Hap1 (TT)
Ta-000714	AC Taber	Spring	Hap2 (AA)
Ta-000718	Balady116	Spring	Hap1 (TT)
Ta-000722	Jing422	Winter	Hap2 (AA)
Ta-000723	Shijiazhuang54	Winter	Hap1 (TT)
Ta-000726	Saet	Spring	Hap2 (AA)
Ta-000727	Gaboto	Spring	Hap2 (AA)
Ta-000728	AC karma	Spring	Hap2 (AA)
Ta-000729	Orofen	Spring	Hap2 (AA)
Ta-000729	Orofen	Spring	Hap2 (AA)
Ta-000731	Jing412	Winter	Hap1 (TT)
Ta-000732	Alson	Spring	Hap2 (AA)
Ta-000733	Bima4	Winter	Hap1 (TT)
Ta-000734	AC vista	Spring	Hap1 (TT)
Ta-000735	Abbondanza	Spring	Hap1 (TT)
Ta-000736	Jingzhou66	Weak-winter	Hap1 (TT)
Ta-000740	Yannong15	Semi-winter	Hap1 (TT)
Ta-000740	Yannong15	Semi-winter	Hap1 (TT)
Ta-000741	MG31229	Spring	Hap1 (TT)
Ta-000744	Jing427	Winter	Hap2 (AA)
Ta-000746	Jichun 1016	Spring	Hap2 (AA)
Ta-000750	Sumai3	Weak-winter	Hap1 (TT)
Ta-000753	Sanyuehuang	Winter	Hap1 (TT)
Ta-000755	Napo 63-Jia	Spring	Hap2 (AA)
Ta-000756	Minifen	Spring	Hap1 (TT)
Ta-000757	Ji'nan9	Winter	Hap2 (AA)
Ta-000757	Ji'nan9	Winter	Hap2 (AA)
Ta-000758	H114	Spring	Hap2 (AA)
Ta-000760	Ethiopia W15	Spring	Hap2 (AA)
Ta-000761	Klein Toledo（w）	Spring	Hap1 (TT)
Ta-000762	Krac 66	Winter	Hap1 (TT)
Ta-000763	W7(P.B.12)	Spring	Hap1 (TT)
Ta-000764	Hongxiuzi	Winter	Hap1 (TT)
Ta-000766	Indexa	Spring	Hap1 (TT)
Ta-000768	Amazon	Winter	Hap2 (AA)
Ta-000769	Duiker	Spring	Hap2 (AA)
Ta-000771	Jiangdongmen	Weak-winter	Hap1 (TT)
Ta-000772	Filin	Spring	Hap2 (AA)
Ta-000773	Klein Cometa	Spring	Hap1 (TT)
Ta-000774	Atri 5481/82	Spring	Hap1 (TT)
Ta-000775	Ganador	Spring	Hap1 (TT)
Ta-000776	Carazinho	Spring	Hap2 (AA)
Ta-000778	Kangdingxiaomai	Weak-winter	Hap2 (AA)
Ta-000779	Lleafen	Semi-winter	Hap2 (AA)
Ta-000782	Fredrick	Winter	Hap1 (TT)
Ta-000783	Czech G377	Winter	Hap1 (TT)
Ta-000784	Baihuamai	Weak-winter	Hap1 (TT)
Ta-000785	Zipi	Weak-winter	Hap1 (TT)
Ta-000786	Ardito	Weak-winter	Hap2 (AA)
Ta-000791	Pingyuan50	Weak-winter	Hap1 (TT)
Ta-000792	Early Premium	Winter	Hap1 (TT)
Ta-000792	Early Premium	Winter	Hap1 (TT)
Ta-000793	Suwon 86	Winter	Hap1 (TT)
Ta-000794	Giava	Winter	Hap1 (TT)
Ta-000795	Belfiore	Winter	Hap2 (AA)
Ta-000796	Freccia	Spring	Hap1 (TT)
Ta-000797	Padus	Winter	Hap1 (TT)
Ta-000798	Serio	Winter	Hap2 (AA)
Ta-000799	Sagittario	Winter	Hap1 (TT)
Ta-000801	Soissons	Winter	Hap2 (AA)
Ta-000801	Soissons	Winter	Hap2 (AA)
Ta-000802	Sangiacomo	Winter	Hap1 (TT)
Ta-000803	Jacui	Spring	Hap1 (TT)
Ta-000804	Tukan Inia	Winter	Hap1 (TT)
Ta-000805	Knll Szh 2300(A)	Winter	Hap2 (AA)
Ta-000806	Freedom	Winter	Hap1 (TT)
Ta-000807	Attila	Spring	Hap1 (TT)
Ta-000808	Roane	Winter	Hap2 (AA)
Ta-000809	Predgornaya 2	Winter	Hap1 (TT)
Ta-000810	H159-1	Spring	Hap2 (AA)
Ta-000811	Lumai5	Winter	Hap1 (TT)
Ta-000814	Nongda36	Winter	Hap1 (TT)
Ta-000818	Xiaohongmai	Spring	Hap2 (AA)
Ta-000819	Xiaoyan4	Semi-winter	Hap1 (TT)
Ta-000824	Zhoumai32	Semi-winter	Hap1 (TT)
Ta-000826	Timilia	Semi-winter	Hap1 (TT)
Ta-000827	Lageadinho	Spring	Hap2 (AA)
Ta-000828	Egypto 2100	Spring	Hap1 (TT)
Ta-000829	Abyssinian 43	Spring	Hap2 (AA)
Ta-000830	2911-H558-43-1480-Div6712	Spring	Hap2 (AA)
Ta-000831	Khomrok	Spring	Hap2 (AA)
Ta-000832	Rash Kool	Spring	Hap2 (AA)
Ta-000833	Red Spring	Spring	Hap2 (AA)
Ta-000834	Powers Fife	Spring	Hap2 (AA)
Ta-000835	Centeiroz 44	Spring	Hap2 (AA)
Ta-000836	Aurore 4323A	Winter	Hap1 (TT)
Ta-000837	Salti Naimya	Spring	Hap2 (AA)
Ta-000842	Samson	Spring	Hap1 (TT)
Ta-000845	Homara-No-44	Spring	Hap1 (TT)
Ta-000847	Zhoumai22	Semi-winter	Hap1 (TT)
Ta-000847	Zhoumai22	Semi-winter	Hap1 (TT)
Ta-000848	Red Egyptian	Spring	Hap1 (TT)
Ta-000849	Hindi	Spring	Hap1 (TT)
Ta-000850	Felasit Caiek	Spring	Hap1 (TT)
Ta-000851	Penny	Semi-winter	Hap1 (TT)
Ta-000852	Red Fife	Spring	Hap1 (TT)
Ta-000853	Macs-White	Semi-winter	Hap1 (TT)
Ta-000854	John Brown	Spring	Hap1 (TT)
Ta-000855	Robadinho	Spring	Hap2 (AA)
Ta-000856	Red Bobs 222	Spring	Hap2 (AA)
Ta-000857	Trigo Blanco	Spring	Hap2 (AA)
Ta-000858	Alshvede	Winter	Hap1 (TT)
Ta-000859	Punjabi Sarvati	Spring	Hap2 (AA)
Ta-000860	2495:Ae	Spring	Hap1 (TT)
Ta-000861	1748:Ae	Spring	Hap1 (TT)
Ta-000862	2298:Ae	Spring	Hap1 (TT)
Ta-000863	Mishragani	Spring	Hap1 (TT)
Ta-000864	Chih95.10.1	Spring	Hap1 (TT)
Ta-000865	Mich89.1.3	Spring	Hap1 (TT)
Ta-000866	Mex94.10.1	Spring	Hap1 (TT)
Ta-000867	Mex92.1.1.1	Spring	Hap2 (AA)
Ta-000868	Pue94.1	Spring	Hap1 (TT)
Ta-000869	Tol93.1.2	Spring	Hap2 (AA)
Ta-000870	Gharflor 1611	Spring	Hap2 (AA)
Ta-000871	Lohari Y91-92 No.123	Spring	Hap2 (AA)
Ta-000872	Red Kamsereti	Spring	Hap2 (AA)
Ta-000873	O.S. Jakowski	Spring	Hap1 (TT)
Ta-000874	Fife	Spring	Hap2 (AA)
Ta-000875	Rooi Spitskop	Spring	Hap1 (TT)
Ta-000876	Ghabagheb	Spring	Hap2 (AA)
Ta-000877	Aurora	Spring	Hap1 (TT)
Ta-000878	Baihuomai	Semi-winter	Hap1 (TT)
Ta-000878	Baihuomai	Semi-winter	Hap2 (AA)
Ta-000883	Shi4185	Semi-winter	Hap1 (TT)
Ta-000884	Yangmai13	Weak-winter	Hap1 (TT)
Ta-000885	Jimai20-SD	Semi-winter	Hap1 (TT)
Ta-000885	Jimai20-SD	Semi-winter	Hap2 (AA)
Ta-000886	Paderno	Winter	Hap1 (TT)
Ta-000887	Jimai38-HB	Semi-winter	Hap2 (AA)
Ta-000888	Fs056	NA	Hap2 (AA)
Ta-000890	Shiluan02-1	Semi-winter	Hap1 (TT)
Ta-000894	Sirmione	Winter	Hap2 (AA)
Ta-000897	Shaan229	Winter	Hap1 (TT)
Ta-000899	Taishan23	Semi-winter	Hap1 (TT)
Ta-000902	Yannong22	Semi-winter	Hap1 (TT)
Ta-000909	Nongda211	Semi-winter	Hap2 (AA)
Ta-000912	Shaanyou225	Winter	Hap1 (TT)
Ta-000913	Jimai19-SD	Winter	Hap1 (TT)
Ta-000915	Pandas	Winter	Hap1 (TT)
Ta-000916	Faro	Winter	Hap2 (AA)
Ta-000919	Primoasi	Winter	Hap1 (TT)
Ta-000921	Lumai21	Winter	Hap1 (TT)
Ta-000921	Lumai21	Winter	Hap1 (TT)
Ta-000923	Mianyang11	Weak-winter	Hap2 (AA)
Ta-000930	Taishan4	Winter	Hap1 (TT)
Ta-000932	Colotana	Spring	Hap2 (AA)
Ta-000935	Centauro	Winter	Hap2 (AA)
Ta-000939	Yangmai18	Weak-winter	Hap1 (TT)
Ta-000944	AC Foremost	Spring	Hap2 (AA)
Ta-000951	St2422/464	Weak-winter	Hap1 (TT)
Ta-000955	Xifeng	Spring	Hap2 (AA)
Ta-000958	Shannong205	Weak-winter	Hap2 (AA)
Ta-000964	Tosson	Spring	Hap1 (TT)
Ta-000965	Ya'anzao	Weak-winter	Hap2 (AA)
Ta-000968	Fielder	Spring	Hap1 (TT)
Ta-000969	Emai6	Weak-winter	Hap1 (TT)
Ta-000970	Louguding	Winter	Hap1 (TT)
Ta-000971	Paozimai	Semi-winter	Hap1 (TT)
Ta-000976	Taishan1	Weak-winter	Hap1 (TT)
Ta-000976	Taishan1	Weak-winter	Hap1 (TT)
Ta-000976	Taishan1	Weak-winter	Hap2 (AA)
Ta-000977	Yanshi4	Weak-winter	Hap1 (TT)
Ta-000978	AC Nanda	Spring	Hap1 (TT)
Ta-000980	Laser	Spring	Hap2 (AA)
Ta-000984	Biggar	Spring	Hap2 (AA)
Ta-000985	759c1-2212	Winter	Hap1 (TT)
Ta-000986	Penawa	Spring	Hap2 (AA)
Ta-000988	Triza	Spring	Hap2 (AA)
Ta-000989	Pusa 6	Spring	Hap1 (TT)
Ta-000991	Hamedan 1	Spring	Hap2 (AA)
Ta-000994	Shanmai	Spring	Hap2 (AA)
Ta-000994	Shanmai	Spring	Hap2 (AA)
Ta-000997	Parsee	Spring	Hap1 (TT)
Ta-000999	Jing425	Winter	Hap2 (AA)
Ta-001002	Impala	Spring	Hap1 (TT)
Ta-001003	Jing423	Winter	Hap2 (AA)
Ta-001003	Jing411	Winter	Hap2 (AA)
Ta-001004	Claudia	Spring	Hap2 (AA)
Ta-001006	Wuyimai	Weak-winter	Hap1 (TT)
Ta-001007	Wennong6	Semi-winter	Hap1 (TT)
Ta-001008	Kenong199	Semi-winter	Hap1 (TT)
Ta-001008	Kenong199	Semi-winter	Hap1 (TT)
Ta-001012	Gaocheng9411	Winter	Hap1 (TT)
Ta-001013	Ningmai9	Weak-winter	Hap1 (TT)
Ta-001014	Mieti	Winter	Hap1 (TT)
Ta-001017	Vaiolet	Spring	Hap1 (TT)
Ta-001024	Acimital	Spring	Hap2 (AA)
Ta-001026	Glenlea	Spring	Hap2 (AA)
Ta-001031	Yumai17	Semi-winter	Hap1 (TT)
Ta-001031	Yumai17	Semi-winter	Hap2 (AA)
Ta-001032	Zhou8425B	Semi-winter	Hap1 (TT)
Ta-001033	935106	Weak-winter	Hap1 (TT)
Ta-001034	Zhongluo08-1	Winter	Hap1 (TT)
Ta-001035	Zhoumai27	Semi-winter	Hap2 (AA)
Ta-001036	Apache	Winter	Hap2 (AA)
Ta-001040	Lumai15	Semi-winter	Hap1 (TT)
Ta-001041	NS 5055	Winter	Hap2 (AA)
Ta-001043	Lampone	Winter	Hap1 (TT)
Ta-001044	Nongda183	Winter	Hap2 (AA)
Ta-001048	Salgemma	Winter	Hap2 (AA)
Ta-001058	UNIVERSAL2	Spring	Hap1 (TT)
Ta-001059	Anolito Bronco	Winter	Hap2 (AA)
Ta-001060	Purple straw	Spring	Hap1 (TT)
Ta-001062	Lagodekhis GrdzelTavtava	Spring	Hap1 (TT)
Ta-001063	2821:AE	Spring	Hap1 (TT)
Ta-001064	2799:AE	Spring	Hap2 (AA)
Ta-001065	Kennedy Harlan J.R 38	Spring	Hap1 (TT)
Ta-001067	QRO94.1.1	Spring	Hap2 (AA)
Ta-001068	TXL92.1.1.1	Spring	Hap1 (TT)
Ta-001069	OAX93.1.1.1	Spring	Hap1 (TT)
Ta-001070	OAX92.1.1	Spring	Hap1 (TT)
Ta-001071	Cadet	Spring	Hap1 (TT)
Ta-001072	GranjaDeMelilla	Spring	Hap2 (AA)
Ta-001073	Extra Kolben Heinego	Spring	Hap1 (TT)
Ta-001074	Lumai12	Winter	Hap2 (AA)
Ta-001075	Grifoni 235	Spring	Hap2 (AA)
Ta-001076	WGRU89-9	Spring	Hap1 (TT)
Ta-001077	Sbei-Noir	Spring	Hap2 (AA)
Ta-001078	Ak-Bugday	Spring	Hap2 (AA)
Ta-001079	Chuanmai22	Weak-winter	Hap2 (AA)
Ta-001080	E'en1	Weak-winter	Hap2 (AA)
Ta-001082	Ji'nan8	Winter	Hap2 (AA)
Ta-001089	Yumai47	Semi-winter	Hap1 (TT)
Ta-001090	Maoyingafu	Weak-winter	Hap1 (TT)
Ta-001092	Jing414	Winter	Hap1 (TT)
Ta-001093	Chuanmai42	Weak-winter	Hap2 (AA)
Ta-001093	Chuanmai42	Weak-winter	0/1
Ta-001097	Xiannong39	Weak-winter	Hap2 (AA)
Ta-001100	Oord	Spring	Hap2 (AA)
Ta-001102	Huaichuan916	Semi-winter	Hap1 (TT)
Ta-001103	Yumai21	Semi-winter	Hap1 (TT)
Ta-001107	FS198	NA	Hap2 (AA)
Ta-001111	Xuzhou25	Semi-winter	Hap2 (AA)
Ta-001113	Yumai62	Semi-winter	Hap1 (TT)
Ta-001115	Senmarq	Winter	Hap2 (AA)
Ta-001116	Gehen-Kanak	Spring	Hap1 (TT)
Ta-001117	Erinatceum	Spring	Hap2 (AA)
Ta-001118	2794:AE	Spring	Hap2 (AA)
Ta-001121	Austral	Spring	Hap1 (TT)
Ta-001122	Sunset	Spring	Hap1 (TT)
Ta-001123	Beladi 24B	Spring	Hap2 (AA)
Ta-001124	AddisAbeda26	Spring	Hap1 (TT)
Ta-001125	Roter Kolben Dinkel	Spring	Hap2 (AA)
Ta-001126	Koelz W8A	Spring	Hap2 (AA)
Ta-001127	IWA8606392	Spring	Hap1 (TT)
Ta-001128	IWA8606268	Spring	Hap2 (AA)
Ta-001129	Iragi	Spring	Hap1 (TT)
Ta-001130	2242:AE	Spring	Hap1 (TT)
Ta-001131	TXL92.1.1	Spring	Hap1 (TT)
Ta-001132	COAH94.1.1	Spring	Hap1 (TT)
Ta-001133	Hudeiba 164	Spring	Hap2 (AA)
Ta-001134	Sarsabz	Spring	Hap2 (AA)
Ta-001135	Barbela-Grosso	Spring	Hap1 (TT)
Ta-001136	Romania	Spring	Hap1 (TT)
Ta-001137	Russia	Winter	Hap2 (AA)
Ta-001138	White Saidi	Spring	Hap1 (TT)
Ta-001139	Montezuma Club	Spring	Hap1 (TT)
Ta-001140	AimengniuⅣ	Semi-winter	Hap1 (TT)
Ta-001142	Bainong791	Semi-winter	Hap2 (AA)
Ta-001144	Ji'nan16	Semi-winter	Hap1 (TT)
Ta-001149	Redondo Negro	Spring	Hap1 (TT)
Ta-001150	Marrocos 16	Spring	Hap2 (AA)
Ta-001151	Red Beard	Spring	Hap1 (TT)
Ta-001152	SYRIA 1740	Spring	Hap2 (AA)
Ta-001154	Tigaria	Spring	Hap2 (AA)
Ta-001155	Felasit-Rosso153	Spring	Hap1 (TT)
Ta-001156	Pacific Bluestem	Spring	Hap2 (AA)
Ta-001162	Maipofen	Spring	Hap2 (AA)
Ta-001163	sample Gray-1	Spring	Hap2 (AA)
Ta-001167	Safha 3	Spring	Hap2 (AA)
Ta-001168	Thatcher	Spring	Hap1 (TT)
Ta-001170	Zhenmai168	Weak-winter	Hap1 (TT)
Ta-001172	Yannong19	Winter	Hap1 (TT)
Ta-001173	Xi'an8	Weak-winter	Hap1 (TT)
Ta-001177	Han4564	Winter	Hap2 (AA)
Ta-001178	Yumai70	Semi-winter	Hap1 (TT)
Ta-001179	Kloka	Spring	Hap1 (TT)
Ta-001180	AvSYr17NIL	Spring	Hap1 (TT)
Ta-001181	Avocet	Spring	Hap2 (AA)
Ta-001189	Celebration	Spring	Hap1 (TT)
Ta-001190	Liuzhutou	Winter	Hap1 (TT)
Ta-001191	Lanxizaoxiaomai	Weak-winter	Hap1 (TT)
Ta-001200	Boai7023	Weak-winter	Hap1 (TT)
Ta-001201	Xiaobaimang	Semi-winter	Hap1 (TT)
Ta-001203	Owens	Spring	Hap1 (TT)
Ta-001205	Bolton	Spring	Hap1 (TT)
Ta-001206	Early Red Fife	Spring	Hap1 (TT)
Ta-001207	Dongfanghong3	Winter	Hap2 (AA)
Ta-001210	Xuzhou8	Winter	Hap1 (TT)
Ta-001212	Yumai35	Semi-winter	Hap1 (TT)
Ta-001213	Plan Alto	Spring	Hap1 (TT)
Ta-001214	Indiano Mocho 6296	Spring	Hap1 (TT)
Ta-001215	Gluyas Early	Spring	Hap1 (TT)
Ta-001216	Early Blackhull	Winter	Hap2 (AA)
Ta-001217	Rieti	Winter	Hap1 (TT)
Ta-001222	Carpo	Semi-winter	Hap1 (TT)
Ta-001223	Huoliaomai	Spring	Hap1 (TT)
Ta-001223	Huoliaomai	Spring	Hap1 (TT)
Ta-001224	Advanced Line 25	Spring	Hap2 (AA)
Ta-001226	Pubing202	Semi-winter	Hap1 (TT)
Ta-001227	Gerardo 578	Spring	Hap2 (AA)
Ta-001228	Pusa IP 112	Spring	Hap2 (AA)
Ta-001230	Mazhamai	Weak-winter	Hap1 (TT)
Ta-001231	Xinong1376	Weak-winter	Hap1 (TT)
Ta-001232	92R137	Weak-winter	Hap1 (TT)
Ta-001233	Lovrin 10	Winter	Hap2 (AA)
Ta-001235	Mingxian169	Winter	Hap1 (TT)
Ta-001236	Zhoumai18	Semi-winter	Hap1 (TT)
Ta-001237	Bainong207	Semi-winter	Hap1 (TT)
Ta-001238	Jimai22-SD	Semi-winter	Hap1 (TT)
Ta-001239	Yanzhan4110	Semi-winter	Hap1 (TT)
Ta-001240	Xinong511	Winter	Hap1 (TT)
Ta-001253	Napo 63	Spring	Hap2 (AA)
Ta-001254	Tigaria	Spring	Hap1 (TT)
Ta-001255	Soja max	Spring	Hap1 (TT)
Ta-001256	Uruguay 386	Spring	Hap1 (TT)
Ta-001257	P9936	Spring	Hap2 (AA)
Ta-001258	C271	Spring	Hap2 (AA)
Ta-001259	Tonichi 81	Spring	Hap1 (TT)
Ta-001260	P9964	Spring	Hap2 (AA)
Ta-001261	Jacui	Spring	Hap1 (TT)
Ta-001262	Kantivo K18	Spring	Hap2 (AA)
Ta-001263	PCBW	Spring	Hap1 (TT)
Ta-001264	S76	Winter	Hap1 (TT)
Ta-001265	Sunbird 'S'	Spring	Hap1 (TT)
Ta-001266	Yaco"S"	Spring	Hap2 (AA)
Ta-001267	Litoral Precoz	Spring	Hap2 (AA)
Ta-001270	Bluesky	Spring	Hap2 (AA)
Ta-001271	ccP75	Spring	Hap2 (AA)
Ta-001272	Tr05	Spring	Hap2 (AA)
Ta-001273	C519	Spring	Hap2 (AA)
Ta-001274	Crt-Ald"S"	Spring	Hap1 (TT)
Ta-001275	Ga"S"	Spring	Hap2 (AA)
Ta-001276	HD2204	Spring	Hap2 (AA)
Ta-001277	Par	Spring	Hap2 (AA)
Ta-001278	Songlen	Spring	Hap1 (TT)
Ta-001279	Tai	Spring	Hap2 (AA)
Ta-001280	Veery"S"	Spring	Hap2 (AA)
Ta-001281	Z501	Spring	Hap2 (AA)
Ta-001285	Polan	Spring	Hap2 (AA)
Ta-001288	AvSYr5NIL	Spring	Hap1 (TT)
Ta-001289	AvSYr10NIL	Spring	Hap1 (TT)
Ta-001290	AvSYr15NIL	Spring	Hap1 (TT)
Ta-001291	AvSYr18NIL	Spring	Hap2 (AA)
Ta-001292	TP1295	Spring	Hap1 (TT)
Ta-001293	RSL65	Spring	Hap2 (AA)
Ta-001294	Capelle Desprez	Winter	Hap1 (TT)
Ta-001295	VPM 1	Winter	Hap1 (TT)
Ta-001296	Mega	Winter	Hap1 (TT)
Ta-001297	Maris Huntsman	Winter	Hap2 (AA)
Ta-001298	Spaldings Prolific	Winter	Hap1 (TT)
Ta-001299	Joss Combier	Winter	Hap1 (TT)
Ta-001300	Ibis	Winter	Hap1 (TT)
Ta-001301	Hobbit	Winter	Hap2 (AA)
Ta-001302	Gaby	Spring	Hap2 (AA)
Ta-001303	Lemhi	Spring	Hap1 (TT)
Ta-001305	HeinesⅦ	Winter	Hap1 (TT)
Ta-001306	Paha	Winter	Hap2 (AA)
Ta-001307	Druchamp	Winter	Hap1 (TT)
Ta-001308	Yamhill	Winter	Hap1 (TT)
Ta-001309	Stephens	Winter	Hap1 (TT)
Ta-001310	Lee	Spring	Hap1 (TT)
Ta-001311	Clement	Winter	Hap1 (TT)
Ta-001312	Hybrid 46	Winter	Hap1 (TT)
Ta-001313	CarstensV	Winter	Hap1 (TT)
Ta-001314	Heines Kolben	Spring	Hap1 (TT)
Ta-001315	Vilmorin 23	Winter	Hap1 (TT)
Ta-001316	Siete Cerros T66	Spring	Hap2 (AA)
Ta-001317	AvSYr6NIL	Spring	Hap1 (TT)
Ta-001318	AvSYr9NIL	Spring	Hap1 (TT)
Ta-001319	AvSYr24NIL	Spring	Hap1 (TT)
Ta-001320	AvSYr32NIL	Spring	Hap1 (TT)
Ta-001321	AvSYr43RIL	Spring	Hap1 (TT)
Ta-001322	AvSYr44RIL	Spring	Hap1 (TT)
Ta-001323	AvSYrSpNIL	Spring	Hap1 (TT)
Ta-001324	AvSYrExp1RIL	Spring	Hap1 (TT)
Ta-001325	Tyee	Winter	Hap1 (TT)
Ta-001326	Hugenoot	Spring	Hap2 (AA)
Ta-001327	AvSYr28NIL	Spring	Hap1 (TT)
Ta-001328	AvSYr29NIL	Spring	Hap1 (TT)
Ta-001329	GP-874	Spring	Hap1 (TT)
Ta-001330	GP-875	Spring	Hap1 (TT)
Ta-001331	GP-877	Spring	Hap1 (TT)
Ta-001332	GP-878	Spring	Hap2 (AA)
Ta-001333	GP-881	Spring	Hap2 (AA)
Ta-001334	IDO337S	Spring	Hap2 (AA)
Ta-001335	Alpowa	Spring	Hap2 (AA)
Ta-001336	205	Spring	Hap1 (TT)
Ta-001337	ZAK	Spring	Hap1 (TT)
Ta-001338	CIGM-90-248	Spring	Hap1 (TT)
Ta-001339	TA-5602	Spring	Hap2 (AA)
Ta-001341	Changwu357-9	Winter	Hap1 (TT)
Ta-001343	Qinnong142	Weak-winter	Hap2 (AA)
Ta-001344	Changwu134	Weak-winter	Hap1 (TT)
Ta-001346	Shaanmai94	Weak-winter	Hap1 (TT)
Ta-001347	Norman	Winter	Hap2 (AA)
Ta-001348	Yeoman	Winter	Hap1 (TT)
Ta-001349	Loulin-3	Winter	Hap1 (TT)
Ta-001350	German2	Winter	Hap1 (TT)
Ta-001351	Flinor	Winter	Hap1 (TT)
Ta-001352	Atou	Winter	Hap1 (TT)
Ta-001353	Vilmorin 27	Winter	Hap1 (TT)
Ta-001354	Little Joss	Winter	Hap1 (TT)
Ta-001355	Bouquet	Winter	Hap1 (TT)
Ta-001356	Ttj/RC103	Winter	Hap1 (TT)
Ta-001357	Ftj-81F379	Winter	Hap1 (TT)
Ta-001358	Rowanus	Winter	Hap1 (TT)
Ta-001359	Frontana	Spring	Hap2 (AA)
Ta-001360	Lantian 31	Winter	Hap2 (AA)
Ta-001364	Longyuan031	Weak-winter	Hap2 (AA)
Ta-001370	Shaannong33	Semi-winter	Hap1 (TT)
Ta-001372	2011G1	Winter	Hap2 (AA)
Ta-001373	2011G2	Winter	Hap1 (TT)
Ta-001374	2011G3	Winter	Hap2 (AA)
Ta-001375	2011G4	Winter	Hap1 (TT)
Ta-001376	2011G5	Winter	Hap1 (TT)
Ta-001377	CH04W223	Winter	Hap2 (AA)
Ta-001378	Lantian 26	Winter	Hap1 (TT)
Ta-001391	Lanhangxuan 122	Winter	Hap1 (TT)
Ta-001392	Lanhangxuan 121	Winter	Hap1 (TT)
Ta-001398	Yangmai15	Weak-winter	Hap1 (TT)
Ta-001400	Jinmai79	Semi-winter	Hap1 (TT)
Ta-001404	Yangmai5	Weak-winter	Hap1 (TT)
Ta-001405	AvovetS	Spring	Hap1 (TT)
Ta-001408	Zhengmai366	Semi-winter	Hap1 (TT)
Ta-001410	Kenong9204	Semi-winter	Hap2 (AA)
Ta-001417	Jimai44-SD	Winter	Hap2 (AA)
Ta-001419	Yumai13	Semi-winter	Hap1 (TT)
Ta-001425	Lovrin 19	Winter	Hap2 (AA)
Ta-001426	Xinong979	Semi-winter	Hap1 (TT)
Ta-001426	Xinong979	Semi-winter	Hap1 (TT)
Ta-001428	Jing426	Winter	Hap2 (AA)
Ta-001436	Xiaohongpi	Spring	Hap1 (TT)
Ta-001437	Dingxingzhai	Spring	Hap1 (TT)
Ta-001439	Chunxiaomai	Spring	Hap2 (AA)
Ta-001441	Dahongmai	Spring	Hap1 (TT)
Ta-001445	Jiahongmai	Winter	0/1
Ta-001449	Lanhuamai	Winter	0/1
Ta-001454	Youmangbaifu	Winter	Hap1 (TT)
Ta-001458	Baiqiumai	Winter	Hap1 (TT)
Ta-001459	Laomai	Winter	Hap1 (TT)
Ta-001462	Jinmai8	Winter	Hap1 (TT)
Ta-001463	Jing421	Winter	Hap2 (AA)
Ta-001464	Jinmai 24	Winter	Hap1 (TT)
Ta-001464	Jinmai 24	Winter	Hap1 (TT)
Ta-001468	Yan'an11	Winter	Hap2 (AA)
Ta-001471	Nongda139	Winter	Hap1 (TT)
Ta-001479	Chongyanghongmai	Weak-winter	Hap1 (TT)
Ta-001480	Zaowutian	Weak-winter	Hap1 (TT)
Ta-001482	Chanbuzhi	Weak-winter	Hap1 (TT)
Ta-001483	Zhumaoyuanzitou	Weak-winter	Hap1 (TT)
Ta-001484	Shuilizhan	Weak-winter	Hap1 (TT)
Ta-001487	Zaoxiaomai	Weak-winter	Hap1 (TT)
Ta-001489	Wangshuibai	Weak-winter	Hap1 (TT)
Ta-001490	Wuyuanmai	Weak-winter	Hap1 (TT)
Ta-001494	Mangxiaomai	Weak-winter	Hap1 (TT)
Ta-001501	Enmai4	Weak-winter	Hap1 (TT)
Ta-001505	Baiyoumai	Spring	Hap1 (TT)
Ta-001506	Yangmai-HLJ	Spring	Hap1 (TT)
Ta-001506	Yangmai-HLJ	Spring	0/1
Ta-001511	Xinkehan9	Spring	Hap2 (AA)
Ta-001512	Kefeng 3	Spring	Hap1 (TT)
Ta-001518	Akagomughi	Spring	Hap1 (TT)
Ta-001519	Funo	Spring	Hap1 (TT)
Ta-001519	Funo	Spring	Hap1 (TT)
Ta-001520	Kavkaz	Winter	Hap2 (AA)
Ta-001524	Norin10	Winter	Hap1 (TT)
Ta-001528	Triumph	Winter	Hap2 (AA)
Ta-001530	Odesskaya 3	Winter	Hap1 (TT)
Ta-001531	Tanori	Spring	Hap2 (AA)
Ta-001532	Villa Glori	Winter	Hap1 (TT)
Ta-001533	Atlas 66	Winter	Hap1 (TT)
Ta-001534	Cadet	Spring	Hap2 (AA)
Ta-001537	Songruimai	Weak-winter	Hap1 (TT)
Ta-001540	Kangxiu10	Weak-winter	0/1
Ta-001545	Shite14	Semi-winter	Hap1 (TT)
Ta-001546	Fuzhuang30	Winter	Hap1 (TT)
Ta-001547	Bima1	Winter	Hap1 (TT)
Ta-001550	Jinmai 33	Semi-winter	Hap1 (TT)
Ta-001554	Youbaomai	Winter	Hap1 (TT)
Ta-001557	Xinong6028	Winter	Hap1 (TT)
Ta-001560	Neixiang5	Weak-winter	Hap2 (AA)
Ta-001561	Zhengzhou6	Weak-winter	Hap1 (TT)
Ta-001565	Shaannong7859	Weak-winter	Hap2 (AA)
Ta-001567	Lumai1	Weak-winter	Hap1 (TT)
Ta-001567	Lumai1	Weak-winter	Hap1 (TT)
Ta-001571	Baimangmai-HB	Winter	Hap2 (AA)
Ta-001574	Laolaixia	Winter	Hap1 (TT)
Ta-001574	Laolaixia	Winter	Hap1 (TT)
Ta-001576	Xishanbiansui	Winter	Hap1 (TT)
Ta-001581	Youzimai	Weak-winter	Hap1 (TT)
Ta-001583	Baibiansui	Winter	Hap1 (TT)
Ta-001589	Qiangchangmai	Winter	Hap1 (TT)
Ta-001590	Huomai	Winter	Hap1 (TT)
Ta-001594	Xiaofoshou	Weak-winter	Hap1 (TT)
Ta-001596	Dakoumai	Weak-winter	Hap1 (TT)
Ta-001597	Tumangmai	Weak-winter	Hap1 (TT)
Ta-001600	Dayuhua	Winter	Hap1 (TT)
Ta-001601	Fumai	Weak-winter	Hap1 (TT)
Ta-001603	Chushanbao	Semi-winter	Hap1 (TT)
Ta-001605	Dalibanmang	Winter	Hap2 (AA)
Ta-001606	Liuyuehuang	Spring	Hap2 (AA)
Ta-001607	Gejiaxiang	Spring	Hap1 (TT)
Ta-001615	Baimangxiaomai	Spring	Hap1 (TT)
Ta-001616	Wujiangzhuo	Spring	Hap1 (TT)
Ta-001617	Muzongzhuoga	Spring	Hap2 (AA)
Ta-001619	Zangdong4	Winter	Hap1 (TT)
Ta-001619	Zangdong4	Winter	Hap1 (TT)
Ta-001620	Rikaze54	Spring	Hap2 (AA)
Ta-001621	Rikaze8	Spring	Hap1 (TT)
Ta-001623	Yizhimai	Spring	Hap2 (AA)
Ta-001624	Dabaimai-GS	Weak-winter	Hap2 (AA)
Ta-001626	Huoliyan	Weak-winter	Hap2 (AA)
Ta-001626	Huoliyan	Weak-winter	Hap2 (AA)
Ta-001628	Hongtuzi	Spring	Hap2 (AA)
Ta-001629	Baidatou	Spring	Hap2 (AA)
Ta-001630	Jinhuangmai	Weak-winter	Hap2 (AA)
Ta-001631	Hongmangmai	Weak-winter	Hap1 (TT)
Ta-001634	Baimazha	Spring	Hap1 (TT)
Ta-001635	Laotutou	Winter	Hap2 (AA)
Ta-001636	Ganmai8	Spring	Hap1 (TT)
Ta-001637	Gaoyuan506	Spring	Hap1 (TT)
Ta-001639	Ningchun4	Spring	Hap2 (AA)
Ta-001643	Huining10	Weak-winter	Hap1 (TT)
Ta-001650	Fengmai11	Semi-winter	Hap2 (AA)
Ta-001651	Tongjiabaxiaomai	Winter	Hap1 (TT)
Ta-001654	Chengduguangtou	Weak-winter	Hap2 (AA)
Ta-001655	Jiangmai	Weak-winter	0/1
Ta-001658	Hanzhongbai	Winter	Hap2 (AA)
Ta-001659	Xiaosanyuehuang	Weak-winter	Hap1 (TT)
Ta-001672	Dianxihongkeyangmai	Weak-winter	Hap1 (TT)
Ta-001674	Hongchunmai-CJ	Spring	Hap2 (AA)
Ta-001676	Hongdongmai-TC	Winter	Hap2 (AA)
Ta-001685	Kashibaipi	Spring	Hap2 (AA)
Ta-001688	Yanda1817	Winter	Hap2 (AA)
Ta-001689	Long Bow	Winter	Hap2 (AA)
Ta-001690	Frauta	Winter	Hap2 (AA)
Ta-001691	Tambor	Winter	Hap1 (TT)
Ta-001692	Lutescens 128	Winter	Hap1 (TT)
Ta-001693	Compair	Semi-winter	Hap1 (TT)
Ta-001694	Moro	Winter	Hap1 (TT)
Ta-001695	Produra	Spring	Hap1 (TT)
Ta-001696	Tres	Winter	Hap2 (AA)
Ta-001697	Reichersberg 42	Winter	Hap1 (TT)
Ta-001698	ICARDA-001	Spring	Hap1 (TT)
Ta-001699	ICARDA-002	Spring	Hap2 (AA)
Ta-001700	ICARDA-003	Spring	Hap2 (AA)
Ta-001701	ICARDA-004	Spring	Hap2 (AA)
Ta-001702	ICARDA-005	Spring	Hap2 (AA)
Ta-001703	ICARDA-006	Spring	Hap1 (TT)
Ta-001704	ICARDA-007	Spring	Hap2 (AA)
Ta-001705	ICARDA-008	Spring	Hap2 (AA)
Ta-001706	ICARDA-009	Spring	Hap1 (TT)
Ta-001707	ICARDA-010	Spring	Hap1 (TT)
Ta-001708	ICARDA-011	Spring	Hap2 (AA)
Ta-001709	ICARDA-012	Spring	Hap1 (TT)
Ta-001710	ICARDA-013	Spring	Hap2 (AA)
Ta-001712	ICARDA-015	Spring	Hap1 (TT)
Ta-001713	ICARDA-016	Spring	Hap2 (AA)
Ta-001714	ICARDA-017	Spring	Hap2 (AA)
Ta-001715	ICARDA-018	Spring	Hap2 (AA)
Ta-001716	ICARDA-019	Spring	Hap2 (AA)
Ta-001717	ICARDA-020	Spring	Hap2 (AA)
Ta-001718	ICARDA-021	Spring	Hap2 (AA)
Ta-001719	ICARDA-022	Spring	Hap2 (AA)
Ta-001721	ICARDA-024	Spring	Hap2 (AA)
Ta-001722	ICARDA-025	Spring	Hap2 (AA)
Ta-001723	ICARDA-026	Spring	Hap2 (AA)
Ta-001724	ICARDA-027	Spring	Hap2 (AA)
Ta-001725	ICARDA-028	Spring	Hap2 (AA)
Ta-001726	ICARDA-029	Spring	Hap2 (AA)
Ta-001728	ICARDA-031	Spring	Hap2 (AA)
Ta-001729	ICARDA-032	Spring	Hap2 (AA)
Ta-001730	ICARDA-033	Spring	Hap2 (AA)
Ta-001731	ICARDA-034	Spring	Hap2 (AA)
Ta-001732	ICARDA-035	Spring	Hap2 (AA)
Ta-001733	ICARDA-036	Spring	Hap2 (AA)
Ta-001734	ICARDA-037	Spring	Hap2 (AA)
Ta-001736	ICARDA-039	Spring	Hap2 (AA)
Ta-001737	ICARDA-040	Spring	Hap2 (AA)
Ta-001738	ICARDA-041	Spring	Hap2 (AA)
Ta-001740	ICARDA-043	Spring	Hap2 (AA)
Ta-001741	ICARDA-044	Spring	Hap2 (AA)
Ta-001744	ICARDA-047	Spring	Hap2 (AA)
Ta-001745	ICARDA-048	Spring	Hap2 (AA)
Ta-001747	ICARDA-050	Spring	Hap2 (AA)
Ta-001748	ICARDA-051	Spring	Hap2 (AA)
Ta-001749	ICARDA-052	Spring	Hap2 (AA)
Ta-001750	ICARDA-053	Spring	Hap2 (AA)
Ta-001751	ICARDA-054	Spring	Hap2 (AA)
Ta-001752	ICARDA-055	Spring	Hap2 (AA)
Ta-001755	ICARDA-058	Spring	Hap2 (AA)
Ta-001756	ICARDA-059	Spring	Hap2 (AA)
Ta-001757	ICARDA-060	Spring	Hap2 (AA)
Ta-001758	ICARDA-061	Spring	Hap2 (AA)
Ta-001760	ICARDA-063	Spring	Hap2 (AA)
Ta-001762	ICARDA-065	Spring	Hap2 (AA)
Ta-001763	ICARDA-066	Spring	Hap2 (AA)
Ta-001764	ICARDA-067	Spring	Hap1 (TT)
Ta-001765	ICARDA-068	Spring	Hap1 (TT)
Ta-001766	ICARDA-069	Spring	Hap1 (TT)
Ta-001767	ICARDA-070	Spring	Hap2 (AA)
Ta-001770	ICARDA-073	Spring	Hap2 (AA)
Ta-001771	ICARDA-074	Spring	Hap1 (TT)
Ta-001772	ICARDA-075	Spring	Hap2 (AA)
Ta-001773	ICARDA-076	Spring	Hap1 (TT)
Ta-001774	ICARDA-077	Spring	Hap1 (TT)
Ta-001776	ICARDA-079	Spring	Hap1 (TT)
Ta-001777	ICARDA-080	Spring	Hap2 (AA)
Ta-001778	ICARDA-081	Spring	Hap2 (AA)
Ta-001779	ICARDA-082	Spring	Hap1 (TT)
Ta-001781	ICARDA-084	Spring	Hap2 (AA)
Ta-001783	ICARDA-086	Spring	Hap2 (AA)
Ta-001784	ICARDA-087	Spring	Hap2 (AA)
Ta-001785	ICARDA-088	Spring	Hap2 (AA)
Ta-001786	ICARDA-089	Spring	Hap2 (AA)
Ta-001787	ICARDA-090	Spring	Hap1 (TT)
Ta-001788	ICARDA-091	Spring	Hap2 (AA)
Ta-001789	ICARDA-092	Spring	Hap2 (AA)
Ta-001790	ICARDA-093	Spring	Hap2 (AA)
Ta-001791	ICARDA-094	Spring	Hap2 (AA)
Ta-001792	ICARDA-095	Spring	Hap2 (AA)
Ta-001793	ICARDA-096	Spring	Hap2 (AA)
Ta-001794	ICARDA-097	Spring	Hap2 (AA)
Ta-001795	ICARDA-098	Spring	Hap2 (AA)
Ta-001796	ICARDA-099	Spring	Hap2 (AA)
Ta-001797	ICARDA-100	Spring	Hap2 (AA)
Ta-001799	ICARDA-102	Spring	Hap2 (AA)
Ta-001800	ICARDA-103	Spring	Hap2 (AA)
Ta-001801	ICARDA-104	Spring	Hap2 (AA)
Ta-001802	ICARDA-105	Spring	Hap2 (AA)
Ta-001803	ICARDA-106	Spring	Hap2 (AA)
Ta-001804	ICARDA-107	Spring	Hap2 (AA)
Ta-001805	ICARDA-108	Spring	Hap2 (AA)
Ta-001806	ICARDA-109	Spring	Hap2 (AA)
Ta-001807	ICARDA-110	Spring	Hap2 (AA)
Ta-001808	ICARDA-111	Spring	Hap2 (AA)
Ta-001809	ICARDA-112	Spring	Hap2 (AA)
Ta-001810	ICARDA-113	Spring	Hap1 (TT)
Ta-001812	ICARDA-115	Spring	Hap1 (TT)
Ta-001813	ICARDA-116	Spring	Hap2 (AA)
Ta-001814	ICARDA-117	Spring	Hap2 (AA)
Ta-001815	ICARDA-118	Spring	Hap2 (AA)
Ta-001816	ICARDA-119	Spring	Hap2 (AA)
Ta-001819	ICARDA-122	Spring	Hap2 (AA)
Ta-001821	ICARDA-124	Spring	Hap2 (AA)
Ta-001822	ICARDA-125	Spring	Hap1 (TT)
Ta-001824	ICARDA-127	Spring	Hap1 (TT)
Ta-001825	ICARDA-128	Spring	Hap1 (TT)
Ta-001826	ICARDA-129	Spring	Hap2 (AA)
Ta-001827	ICARDA-130	Spring	Hap2 (AA)
Ta-001829	ICARDA-132	Spring	Hap2 (AA)
Ta-001832	ICARDA-135	Spring	Hap2 (AA)
Ta-001834	ICARDA-137	Spring	Hap2 (AA)
Ta-001835	ICARDA-138	Spring	Hap2 (AA)
Ta-001838	ICARDA-141	Spring	Hap1 (TT)
Ta-001840	ICARDA-143	Spring	Hap2 (AA)
Ta-001842	ICARDA-145	Spring	Hap2 (AA)
Ta-001843	ICARDA-146	Spring	Hap2 (AA)
Ta-001845	ICARDA-148	Spring	Hap2 (AA)
Ta-001846	ICARDA-149	Spring	Hap2 (AA)
Ta-001847	ICARDA-150	Spring	Hap2 (AA)
Ta-001849	ICARDA-152	Spring	Hap2 (AA)
Ta-001851	ICARDA-154	Spring	Hap2 (AA)
Ta-001852	ICARDA-155	Spring	Hap2 (AA)
Ta-001854	ICARDA-157	Spring	Hap2 (AA)
Ta-001856	ICARDA-159	Spring	Hap2 (AA)
Ta-001857	ICARDA-160	Spring	Hap2 (AA)
Ta-001858	ICARDA-161	Spring	Hap2 (AA)
Ta-001862	ICARDA-165	Spring	Hap2 (AA)
Ta-001863	ICARDA-166	Spring	Hap2 (AA)
Ta-001866	ICARDA-169	Spring	Hap2 (AA)
Ta-001867	ICARDA-170	Spring	Hap1 (TT)
Ta-001868	ICARDA-171	Spring	Hap2 (AA)
Ta-001869	ICARDA-172	Spring	Hap1 (TT)
Ta-001870	ICARDA-173	Spring	Hap1 (TT)
Ta-001873	ICARDA-176	Spring	Hap2 (AA)
Ta-001874	ICARDA-177	Spring	Hap2 (AA)
Ta-001875	ICARDA-178	Spring	Hap2 (AA)
Ta-001876	ICARDA-179	Spring	Hap2 (AA)
Ta-001878	ICARDA-181	Spring	Hap1 (TT)
Ta-001879	ICARDA-182	Spring	Hap1 (TT)
Ta-001880	ICARDA-183	Spring	Hap1 (TT)
Ta-001881	ICARDA-184	Spring	Hap1 (TT)
Ta-001882	ICARDA-185	Spring	Hap2 (AA)
Ta-001883	ICARDA-186	Spring	Hap2 (AA)
Ta-001884	ICARDA-187	Spring	Hap2 (AA)
Ta-001885	ICARDA-188	Spring	Hap2 (AA)
Ta-001886	ICARDA-189	Spring	Hap2 (AA)
Ta-001887	ICARDA-190	Spring	Hap2 (AA)
Ta-001888	ICARDA-191	Spring	Hap2 (AA)
Ta-001889	ICARDA-192	Spring	Hap2 (AA)
Ta-001890	ICARDA-193	Spring	Hap2 (AA)
Ta-001891	ICARDA-194	Spring	Hap2 (AA)
Ta-001892	ICARDA-195	Spring	Hap2 (AA)
Ta-001893	ICARDA-196	Spring	Hap2 (AA)
Ta-001894	ICARDA-197	Spring	Hap2 (AA)
Ta-001895	ICARDA-198	Spring	Hap2 (AA)
Ta-001897	ICARDA-200	Spring	Hap2 (AA)
Ta-001898	ICARDA-201	Spring	Hap2 (AA)
Ta-001899	ICARDA-202	Spring	Hap2 (AA)
Ta-001900	ICARDA-203	Spring	Hap2 (AA)
Ta-001901	ICARDA-204	Spring	Hap2 (AA)
Ta-001902	ICARDA-205	Spring	Hap2 (AA)
Ta-001905	ICARDA-208	Spring	Hap2 (AA)
Ta-001906	ICARDA-209	Spring	Hap2 (AA)
Ta-001907	ICARDA-210	Spring	Hap2 (AA)
Ta-001908	ICARDA-211	Spring	Hap2 (AA)
Ta-001910	ICARDA-213	Spring	Hap1 (TT)
Ta-001911	ICARDA-214	Spring	Hap2 (AA)
Ta-001913	ICARDA-216	Spring	Hap2 (AA)
Ta-001915	ICARDA-218	Spring	Hap1 (TT)
Ta-001916	ICARDA-219	Spring	Hap2 (AA)
Ta-001917	ICARDA-220	Spring	Hap1 (TT)
Ta-001918	ICARDA-221	Spring	Hap1 (TT)
Ta-001919	ICARDA-222	Spring	Hap2 (AA)
Ta-001920	ICARDA-223	Spring	Hap2 (AA)
Ta-001921	ICARDA-224	Spring	Hap1 (TT)
Ta-001923	ICARDA-226	Spring	Hap1 (TT)
Ta-001924	ICARDA-227	Spring	Hap2 (AA)
Ta-001925	ICARDA-228	Spring	Hap2 (AA)
Ta-001926	ICARDA-229	Spring	Hap2 (AA)
Ta-001927	ICARDA-230	Spring	Hap1 (TT)
Ta-001928	ICARDA-231	Spring	Hap1 (TT)
Ta-001930	ICARDA-233	Spring	Hap2 (AA)
Ta-001932	ICARDA-235	Spring	Hap2 (AA)
Ta-001933	ICARDA-236	Spring	Hap2 (AA)
Ta-001934	ICARDA-237	Spring	Hap2 (AA)
Ta-001937	ICARDA-240	Spring	Hap2 (AA)
Ta-001939	ICARDA-242	Spring	Hap2 (AA)
Ta-001940	ICARDA-243	Spring	Hap2 (AA)
Ta-001941	ICARDA-244	Spring	Hap2 (AA)
Ta-001943	ICARDA-246	Spring	Hap2 (AA)
Ta-001944	ICARDA-247	Spring	Hap1 (TT)
Ta-001945	ICARDA-248	Spring	Hap2 (AA)
Ta-001946	ICARDA-249	Spring	Hap2 (AA)
Ta-001948	ICARDA-251	Spring	Hap1 (TT)
Ta-001949	ICARDA-252	Spring	Hap2 (AA)
Ta-001950	ICARDA-253	Spring	Hap2 (AA)
Ta-001952	Attila-7	Spring	Hap1 (TT)
Ta-001953	Atlas	Spring	Hap2 (AA)
Ta-001954	Jimai 229-SD	Semi-winter	Hap1 (TT)
Ta-001955	Lantian 15	Winter	Hap1 (TT)
Ta-001956	Lantian 19	Winter	Hap1 (TT)
Ta-001957	Suwon 11	Winter	Hap1 (TT)
Ta-001958	Fengdecunmai12	Semi-winter	Hap1 (TT)
Ta-001959	Lantian 10	Winter	Hap2 (AA)
Ta-001960	Lantian 18	Winter	Hap1 (TT)
Ta-001961	Lantian 20	Winter	Hap2 (AA)
Ta-001962	Lantian 27	Winter	Hap2 (AA)
Ta-001976	Gaocheng8901	Winter	Hap1 (TT)
Ta-001977	Hanmai13	Semi-winter	Hap1 (TT)
Ta-001978	HuaPei6	Semi-winter	Hap1 (TT)
Ta-001979	Xinong881	Semi-winter	Hap1 (TT)
Ta-001980	Xiaoyan503	Weak-winter	Hap1 (TT)
Ta-001981	Xiaoyan54	Winter	Hap1 (TT)
Ta-001982	Xinmai18-LHQ	Semi-winter	Hap1 (TT)
Ta-001983	Yumai34	Weak-winter	Hap2 (AA)
Ta-001984	Yumai58	Semi-winter	Hap1 (TT)
Ta-001985	Quality	Spring	Hap1 (TT)
Ta-001986	Mexi-Pak 66（墨巴66）	Spring	Hap1 (TT)
Ta-001987	Neuzucht	Winter	Hap1 (TT)
Ta-001988	Yuejin5	NA	Hap1 (TT)
Ta-001989	Jining 3	Winter	Hap1 (TT)
Ta-001990	Shannongfu 63	Semi-winter	Hap1 (TT)
Ta-001992	Yumai7	Semi-winter	Hap1 (TT)
Ta-001993	Baishanmai	Semi-winter	Hap1 (TT)
Ta-001994	Yumai41	Semi-winter	Hap1 (TT)
Ta-001995	Xumai856	Semi-winter	Hap1 (TT)
Ta-001995	Xumai856	Semi-winter	0/1
Ta-001996	Fengdecunmai5	Semi-winter	Hap1 (TT)
Ta-001997	Xumai35	Semi-winter	Hap1 (TT)
Ta-001998	Xiaoyan96	Semi-winter	Hap1 (TT)
Ta-001999	Mengxian 201	Winter	Hap1 (TT)
Ta-002000	Xinong65	Semi-winter	Hap1 (TT)
Ta-002001	Shaan213	Winter	Hap2 (AA)
Ta-002002	Xinong401	Semi-winter	Hap1 (TT)
Ta-002003	Xinong805a	Semi-winter	Hap1 (TT)
Ta-002004	Xinong857	Weak-winter	Hap1 (TT)
Ta-002005	Xinong865	Semi-winter	Hap1 (TT)
Ta-002006	Xinong868	Semi-winter	Hap1 (TT)
Ta-002007	Jimai366-HN	Semi-winter	Hap1 (TT)
Ta-002008	Kexing 3302	Semi-winter	Hap1 (TT)
Ta-002013	Bainong201	Semi-winter	Hap1 (TT)
Ta-002015	KeNong 2009	Semi-winter	Hap1 (TT)
Ta-002016	Zhengzhou6903	Winter	Hap1 (TT)
Ta-002017	PH82-2-2	Winter	Hap1 (TT)
Ta-002018	Lankao 86 (79) 1-2-8-1	Winter	Hap1 (TT)
Ta-002019	Xinong2611	Winter	Hap1 (TT)
Ta-002020	Xiaoyan92	Weak-winter	Hap2 (AA)
Ta-002021	Wanyuanxuan9	Winter	Hap1 (TT)
Ta-002022	HuangMangBai	Winter	Hap1 (TT)
Ta-002023	YuNong416	Winter	Hap2 (AA)
Ta-002024	ZhengMai0856	Semi-winter	Hap2 (AA)
Ta-002025	WuHuaTou	Weak-winter	Hap1 (TT)
Ta-002026	LiangFeng 998	Winter	Hap1 (TT)
Ta-002027	ShiXin 828	Semi-winter	Hap1 (TT)
Ta-002028	TAM 111	Winter	Hap2 (AA)
Ta-002029	Zhengmai1066	Winter	Hap1 (TT)
Ta-002030	YuanFeng175	Winter	Hap1 (TT)
Ta-002031	Ermangmai	Winter	Hap1 (TT)
Ta-002032	Yumai34	Semi-winter	Hap2 (AA)
Ta-002033	YuBao1	Semi-winter	Hap1 (TT)
Ta-002034	Hulutou	Winter	Hap1 (TT)
Ta-002035	Xinmai208	Semi-winter	Hap1 (TT)
Ta-002036	Changwu131	Winter	Hap2 (AA)
Ta-002037	YangBaiMai	Weak-winter	Hap1 (TT)
Ta-002038	Yumai14	Semi-winter	Hap1 (TT)
Ta-002039	AiZao 8	Semi-winter	Hap1 (TT)
Ta-002040	Xinyang75256	Winter	Hap1 (TT)
Ta-002041	Jiaomai 668	Semi-winter	Hap1 (TT)
Ta-002042	Puyu 1	Winter	Hap1 (TT)
Ta-002043	Zhengyumai9987	Winter	Hap1 (TT)
Ta-002044	Zhoumai13	Winter	Hap1 (TT)
Ta-002045	Xuzhou14	Weak-winter	Hap2 (AA)
Ta-002046	HK1/6/NVSR3/5/BEZ/TVR/5/CFN/BEZ//SU92/CI13645/3NAI60	NA	Hap1 (TT)
Ta-002053	Norin 67	Semi-winter	Hap1 (TT)
Ta-002055	Dorico	Winter	Hap2 (AA)
Ta-002056	Kitanokaori	Winter	Hap1 (TT)
Ta-002059	Mantol	NA	Hap1 (TT)
Ta-002062	Heng7228	Semi-winter	Hap1 (TT)
Ta-002063	Barra	Winter	Hap2 (AA)
Ta-002064	ACA 801	Spring	Hap1 (TT)
Ta-002065	Libero	Winter	Hap1 (TT)
Ta-002073	Prointa Colibr 1	Spring	Hap2 (AA)
Ta-002077	ACA 601	Spring	Hap2 (AA)
Ta-002081	Kanto 107	Semi-winter	Hap1 (TT)
Ta-002083	Nidera Baguette 20	Spring	Hap2 (AA)
Ta-002085	Genio	Winter	Hap1 (TT)
Ta-002086	Klein Jabali	Spring	Hap2 (AA)
Ta-002090	Norin 61	Spring	Hap1 (TT)
Ta-002092	LuMai 23	Semi-winter	Hap1 (TT)
Ta-002096	Wennong14	Semi-winter	Hap1 (TT)
Ta-002097	Nidera Baguette 10	Spring	Hap2 (AA)
Ta-002099	Klein Flecha	Spring	Hap2 (AA)
Ta-002101	Lampo	Winter	Hap1 (TT)
Ta-002102	Jinhe9123	Semi-winter	Hap1 (TT)
Ta-002106	ShiXin 733	Semi-winter	Hap1 (TT)
Ta-002107	Zhongmai875	Semi-winter	Hap1 (TT)
Ta-002108	Sunstate	Spring	Hap2 (AA)
Ta-002110	ShiYou 17	Semi-winter	Hap1 (TT)
Ta-002113	Funo	Spring	Hap1 (TT)
Ta-002116	Heng5229	Semi-winter	Hap1 (TT)
Ta-002129	KeNong 2011	Semi-winter	Hap1 (TT)
Ta-002134	Xingmai7	Semi-winter	Hap1 (TT)
Ta-002137	Hannong1412	Semi-winter	Hap1 (TT)
Ta-002143	NongDa 399	Semi-winter	Hap1 (TT)
Ta-002144	Han4589	Semi-winter	Hap1 (TT)
Ta-002145	HeNong6049	Semi-winter	Hap1 (TT)
Ta-002146	Nongda5181	Winter	Hap2 (AA)
Ta-002151	HeNong825	Winter	Hap1 (TT)
Ta-002158	JiMai 585-HB	Winter	Hap2 (AA)
Ta-002166	Gaoyou9415	Semi-winter	Hap1 (TT)
Ta-002167	ShanNong 17	Semi-winter	Hap1 (TT)
Ta-002170	Sharbati A115	Spring	Hap2 (AA)
Ta-002171	LuMai 13	Winter	Hap1 (TT)
Ta-002172	Jing420	Winter	Hap2 (AA)
Ta-002176	Xinong2208	Semi-winter	Hap2 (AA)
Ta-002188	NongDa 1193	Winter	Hap1 (TT)
Ta-002192	Xiaoyan926	Winter	Hap1 (TT)
Ta-002199	Xiaoyan5	Winter	Hap1 (TT)
Ta-002203	Qinmai 11	Winter	Hap1 (TT)
Ta-002214	NongDa 135	Winter	0/1
Ta-002220	Linfen 7410	Weak-winter	Hap2 (AA)
Ta-002225	Jing413	Winter	Hap1 (TT)
Ta-002240	Xinong822	Semi-winter	Hap1 (TT)
Ta-002303	YROJO	Spring	Hap2 (AA)
Ta-002365	Nannong0686	Weak-winter	Hap1 (TT)
Ta-002403	NeiMai 8	Weak-winter	Hap1 (TT)
Ta-002405	Yumai50	Semi-winter	Hap1 (TT)
Ta-002406	Yumai51	Semi-winter	Hap1 (TT)
Ta-002410	Xinmai19	Semi-winter	Hap1 (TT)
Ta-002428	Shaan150	Semi-winter	Hap1 (TT)
Ta-002437	WS-1	Winter	Hap1 (TT)
Ta-002438	WS-2	Winter	Hap1 (TT)
Ta-002439	WS-9	Winter	Hap1 (TT)
Ta-002440	WS-25	Winter	Hap1 (TT)
Ta-002441	WS-715	Winter	Hap1 (TT)
Ta-002468	Clark	Winter	Hap2 (AA)
Ta-002469	357	Spring	Hap2 (AA)
Ta-002470	IWA8604850	Winter	Hap2 (AA)
Ta-002471	14/17	Spring	Hap1 (TT)
Ta-002472	4075	Semi-winter	Hap1 (TT)
Ta-002473	Baimangxiaomai	Winter	Hap1 (TT)
Ta-002474	IWA8604270	Winter	Hap1 (TT)
Ta-002475	Skeilbie	Spring	Hap2 (AA)
Ta-002476	451	Spring	Hap2 (AA)
Ta-002477	K2003-55	Winter	Hap2 (AA)
Ta-002478	79TK098-519A	Semi-winter	Hap1 (TT)
Ta-002479	IWA8608766	Spring	Hap1 (TT)
Ta-002480	93	Winter	0/1
Ta-002481	185	Winter	Hap1 (TT)
Ta-002482	4	Spring	Hap2 (AA)
Ta-002483	10516	Spring	Hap2 (AA)
Ta-002484	K18	Winter	Hap1 (TT)
Ta-002485	B-941	Spring	Hap1 (TT)
Ta-002486	TJK03-194	Winter	Hap1 (TT)
Ta-002487	Type No. 23-2	Spring	Hap1 (TT)
Ta-002488	224	Spring	Hap2 (AA)
Ta-002489	432	Spring	Hap2 (AA)
Ta-002490	40b	Spring	Hap1 (TT)
Ta-002491	Misria	Spring	Hap2 (AA)
Ta-002492	Kasisik	Spring	Hap1 (TT)
Ta-002493	Kunduru Menceki	Winter	Hap1 (TT)
Ta-002494	K17	Weak-winter	Hap1 (TT)
Ta-002495	168	Weak-winter	Hap2 (AA)
Ta-002496	Floransa B	Spring	Hap1 (TT)
Ta-002497	86PK1308-001.11	Spring	Hap2 (AA)
Ta-002498	TJK2006:204	Spring	Hap1 (TT)
Ta-002499	79TK104-548B	Semi-winter	Hap1 (TT)
Ta-002500	12985	Spring	Hap1 (TT)
Ta-002501	4244	Spring	Hap1 (TT)
Ta-002502	IWA8604731	Winter	Hap1 (TT)
Ta-002503	86PK1305-001.00	Spring	Hap2 (AA)
Ta-002504	IWA8608636	Winter	Hap2 (AA)
Ta-002505	86PK1306-002.00	Spring	Hap1 (TT)
Ta-002506	455	Spring	Hap2 (AA)
Ta-002507	TU86-14-04-1	Spring	Hap1 (TT)
Ta-002508	79TK104-552B	Semi-winter	Hap1 (TT)
Ta-002509	84TK101-036.1	Spring	Hap2 (AA)
Ta-002510	TU85-082-01	Spring	Hap1 (TT)
Ta-002511	L3B	Weak-winter	Hap1 (TT)
Ta-002512	W167	Winter	Hap1 (TT)
Ta-002513	1881	Spring	Hap2 (AA)
Ta-002514	Farah	Spring	Hap1 (TT)
Ta-002515	2562574	Spring	Hap1 (TT)
Ta-002516	Kamchtka	Spring	Hap1 (TT)
Ta-002517	Yumusak B	Spring	Hap1 (TT)
Ta-002518	Surkha	Spring	Hap1 (TT)
Ta-002519	1703	Spring	0/1
Ta-002520	2562543	Spring	Hap1 (TT)
Ta-002521	Aleppo 32	Spring	Hap1 (TT)
Ta-002522	Shirokawa Shiro	Spring	Hap1 (TT)
Ta-002523	FAO 33.213	Spring	Hap1 (TT)
Ta-002524	K2003-108（Pschenitca）	Spring	Hap2 (AA)
Ta-002525	79TK100-531A-2	Spring	Hap1 (TT)
Ta-002526	TJK2006:354	Spring	Hap1 (TT)
Ta-002527	L8	Weak-winter	Hap1 (TT)
Ta-002528	Floransa C	Spring	Hap1 (TT)
Ta-002529	9010	Spring	Hap1 (TT)
Ta-002530	Sari	Spring	Hap1 (TT)
Ta-002531	IWA8604165	Winter	Hap1 (TT)
Ta-002532	IWA8607807	Winter	Hap2 (AA)
Ta-002533	84TK105-056.0	Winter	Hap2 (AA)
Ta-002534	Gandom	Spring	Hap1 (TT)
Ta-002535	C-1	Spring	0/1
Ta-002536	3880	Spring	Hap1 (TT)
Ta-002537	86PK1307-001.00	Spring	Hap2 (AA)
Ta-002538	Kirmizi Yazlik	Spring	Hap1 (TT)
Ta-002539	429	Spring	Hap2 (AA)
Ta-002540	14224	Spring	Hap1 (TT)
Ta-002541	6319	Spring	Hap1 (TT)
Ta-002542	K2003-8（Pschenitsa myagkaya）	Semi-winter	Hap1 (TT)
Ta-002543	TJK04-420	Semi-winter	Hap1 (TT)
Ta-002544	IWA8604006	Winter	Hap1 (TT)
Ta-002545	27760	Spring	Hap1 (TT)
Ta-002546	84TK056-140.1	Spring	Hap1 (TT)
Ta-002547	Kilcikiz	Spring	Hap1 (TT)
Ta-002548	3889	Spring	Hap1 (TT)
Ta-002549	1893	Spring	Hap2 (AA)
Ta-002550	Karmir	Spring	Hap1 (TT)
Ta-002551	Type No. 13	Spring	Hap1 (TT)
Ta-002552	139	Weak-winter	Hap1 (TT)
Ta-002552	139	Weak-winter	Hap1 (TT)
Ta-002553	12611	Winter	Hap2 (AA)
Ta-002554	Dame	Spring	Hap2 (AA)
Ta-002555	32	Spring	Hap1 (TT)
Ta-002556	12677	Winter	Hap2 (AA)
Ta-002557	84	Spring	Hap1 (TT)
Ta-002558	B-872	Spring	Hap1 (TT)
Ta-002559	IWA8604628	Winter	Hap2 (AA)
Ta-002560	TJK2006:291	Spring	Hap1 (TT)
Ta-002561	Tirmai	Winter	Hap2 (AA)
Ta-002562	ShanNong 664	Semi-winter	Hap1 (TT)
Ta-002563	Normal Yumusak	Spring	Hap2 (AA)
Ta-002564	K397	Spring	Hap1 (TT)
Ta-002565	PNE 226-1	Spring	Hap2 (AA)
Ta-002566	86PK1304-001.00	Spring	Hap2 (AA)
Ta-002567	Type No. 14	Spring	0/1
Ta-002568	W120	Semi-winter	Hap1 (TT)
Ta-002569	79TK109-595	Semi-winter	Hap1 (TT)
Ta-002570	TU86-13-07	Winter	Hap2 (AA)
Ta-002571	86PK1308-001.07	Spring	Hap2 (AA)
Ta-002572	IWA8612682	Winter	Hap2 (AA)
Ta-002573	79TK098-516	Spring	Hap1 (TT)
Ta-002574	Hong Huo Mai	Winter	Hap1 (TT)
Ta-002575	Gandom-i-Safadek	Spring	Hap2 (AA)
Ta-002576	W168	Winter	Hap1 (TT)
Ta-002577	Chul	Spring	Hap1 (TT)
Ta-002578	477	Spring	Hap2 (AA)
Ta-002579	K2003-65（Pschenitca）	Spring	Hap1 (TT)
Ta-002580	Guang Siu Zi	Winter	Hap1 (TT)
Ta-002581	TJK2006:205	Spring	Hap1 (TT)
Ta-002582	Cankiri	Semi-winter	Hap1 (TT)
Ta-002583	Karakilcik	Spring	Hap1 (TT)
Ta-002583	Karakilcik	Spring	Hap1 (TT)
Ta-002584	4473	Spring	Hap1 (TT)
Ta-002585	212	Spring	Hap1 (TT)
Ta-002586	86PK1272-001.00	Spring	Hap2 (AA)
Ta-002587	Lunxuan 103	Winter	Hap2 (AA)
Ta-002588	TJK03-295	Spring	Hap2 (AA)
Ta-002589	Gandum	Spring	Hap1 (TT)
Ta-002590	8241	Spring	Hap1 (TT)
Ta-002591	448	Spring	Hap1 (TT)
Ta-002592	3063	Winter	0/1
Ta-002593	6333	Spring	Hap1 (TT)
Ta-002594	600	Winter	Hap2 (AA)
Ta-002595	8260	Spring	Hap2 (AA)
Ta-002596	IWA8614070	Winter	Hap2 (AA)
Ta-002597	Gandom-i-Safade	Spring	Hap2 (AA)
Ta-002598	TJK04-3	Spring	Hap1 (TT)
Ta-002599	79TK112-1067B	Semi-winter	Hap1 (TT)
Ta-002600	1708	Spring	Hap2 (AA)
Ta-002601	W157	Spring	Hap2 (AA)
Ta-002602	Nyu Bai	Spring	Hap1 (TT)
Ta-002603	8220	Spring	Hap1 (TT)
Ta-002604	B-938	Spring	Hap1 (TT)
Ta-002605	Tir	Spring	Hap2 (AA)
Ta-002606	TJK04-379	Spring	Hap1 (TT)
Ta-002607	Type No. 23-1	Spring	Hap1 (TT)
Ta-002608	YuHuaZi	Winter	Hap1 (TT)
Ta-002609	IWA8604735	Winter	Hap2 (AA)
Ta-002609	IWA8604735	Winter	0/1
Ta-002610	8269	Spring	Hap1 (TT)
Ta-002611	Kamrakhat	Spring	Hap1 (TT)
Ta-002612	81	Spring	Hap1 (TT)
Ta-002613	Wen12	Weak-winter	Hap2 (AA)
Ta-002614	W125	Spring	Hap2 (AA)
Ta-002615	Kendiharia	Spring	Hap1 (TT)
Ta-002616	14053	Spring	Hap2 (AA)
Ta-002617	Kandihari	Spring	0/1
Ta-002618	Xindong26-LHQ	Winter	Hap1 (TT)
Ta-002619	TJK03-195	Winter	Hap2 (AA)
Ta-002620	Type No. 7	Spring	Hap1 (TT)
Ta-002621	Yosifia	Spring	Hap1 (TT)
Ta-002622	Wanmai6	Semi-winter	Hap1 (TT)
Ta-002623	Mania	Spring	Hap1 (TT)
Ta-002625	MianMai 367	Weak-winter	Hap1 (TT)
Ta-002627	Damaskus 6	Spring	Hap1 (TT)
Ta-002628	Huaimai11	Weak-winter	Hap1 (TT)
Ta-002629	86PK1287-001.14	Spring	Hap1 (TT)
Ta-002630	Xinmai21	Semi-winter	Hap2 (AA)
Ta-002632	Annong1	Weak-winter	Hap1 (TT)
Ta-002633	Huaimai29	Semi-winter	Hap1 (TT)
Ta-002634	W128	Spring	Hap2 (AA)
Ta-002635	Yangmai4	Weak-winter	Hap1 (TT)
Ta-002636	Type No. 19H	Spring	Hap1 (TT)
Ta-002638	Hawasia	Spring	Hap1 (TT)
Ta-002639	Homara	Spring	Hap1 (TT)
Ta-002640	Yangmai16	Weak-winter	Hap1 (TT)
Ta-002642	Sanshukomugi	Winter	Hap1 (TT)
Ta-002643	TJK2006:335	Spring	Hap1 (TT)
Ta-002644	Sadabozu 1	Winter	Hap1 (TT)
Ta-002645	FAO 33.214	Spring	Hap1 (TT)
Ta-002646	Floransa	Spring	Hap1 (TT)
Ta-002647	TJK2006:298	Winter	Hap1 (TT)
Ta-002648	TJK03-296	Winter	Hap2 (AA)
Ta-002649	PNE 226-2	Spring	Hap1 (TT)
Ta-002650	Aleppo 1	Spring	Hap1 (TT)
Ta-002651	Homara Mania	Spring	Hap1 (TT)
Ta-002653	IWA8604010	Winter	Hap2 (AA)
Ta-002654	Type No. 25	Spring	Hap1 (TT)
Ta-002655	Xikemai4	Spring	Hap2 (AA)
Ta-002656	Taishan4033	Winter	Hap1 (TT)
Ta-002657	Tanmai98	Semi-winter	Hap1 (TT)
Ta-002658	Chuannong12	Weak-winter	Hap1 (TT)
Ta-002659	LinYou 145	Winter	Hap1 (TT)
Ta-002660	Cutter	Winter	Hap2 (AA)
Ta-002661	Pronghorn	Winter	Hap2 (AA)
Ta-002661	Pronghorn	Winter	Hap2 (AA)
Ta-002662	Shi B05-7388	Winter	Hap1 (TT)
Ta-002663	Jinmai 49	Semi-winter	Hap1 (TT)
Ta-002664	Ankor	Winter	Hap2 (AA)
Ta-002665	Zhengzi8709-4-4	Weak-winter	Hap1 (TT)
Ta-002666	4B269-10-10-15-2-3	Winter	Hap2 (AA)
Ta-002667	Ripper	Winter	Hap2 (AA)
Ta-002668	Cossack	Winter	Hap1 (TT)
Ta-002669	ZhengMai005	Semi-winter	Hap2 (AA)
Ta-002670	Above	Winter	Hap2 (AA)
Ta-002671	Xumai30	Semi-winter	Hap2 (AA)
Ta-002672	Wendy	Winter	Hap2 (AA)
Ta-002673	Pioneer 2137	Winter	Hap2 (AA)
Ta-002674	Kalvesta	Winter	Hap2 (AA)
Ta-002675	TAM 202	Winter	Hap2 (AA)
Ta-002676	Betty	Winter	Hap2 (AA)
Ta-002677	TAM 112	Winter	Hap2 (AA)
Ta-002678	Jinnong 207	Winter	Hap1 (TT)
Ta-002679	Longhorn	Winter	Hap1 (TT)
Ta-002680	Harding	Winter	Hap2 (AA)
Ta-002681	Shaan160	Winter	Hap1 (TT)
Ta-002682	Jishi 42	Winter	Hap1 (TT)
Ta-002683	Alice	Winter	Hap2 (AA)
Ta-002684	Tandem	Winter	Hap2 (AA)
Ta-002685	LinYuan 3158	Winter	Hap1 (TT)
Ta-002686	Shannong 05-066	Semi-winter	Hap1 (TT)
Ta-002687	Shavano	Winter	Hap2 (AA)
Ta-002688	SD97538	Winter	Hap2 (AA)
Ta-002689	LinHan 6	Weak-winter	Hap1 (TT)
Ta-002690	Lumai2	Winter	Hap1 (TT)
Ta-002691	Beijing841	Winter	Hap2 (AA)
Ta-002692	Chuanmai7201	Weak-winter	Hap2 (AA)
Ta-002693	Sturdy 2K	Winter	Hap2 (AA)
Ta-002694	09J40	Winter	Hap2 (AA)
Ta-002695	ShanNong 8355	Winter	Hap1 (TT)
Ta-002696	Prowers	Winter	Hap2 (AA)
Ta-002697	NC08-2	Winter	Hap1 (TT)
Ta-002698	Luomai 6	Winter	Hap2 (AA)
Ta-002699	Gaoyou9618	Winter	Hap1 (TT)
Ta-002700	Harry	Winter	Hap2 (AA)
Ta-002701	Hatcher	Winter	Hap2 (AA)
Ta-002702	Shannongyoumai 3	Winter	Hap1 (TT)
Ta-002703	Xinmai9817	Semi-winter	Hap1 (TT)
Ta-002704	Heyne	Winter	Hap1 (TT)
Ta-002705	Pioneer 2174	Winter	Hap1 (TT)
Ta-002706	Endurance	Winter	Hap2 (AA)
Ta-002707	WB411W	Winter	Hap2 (AA)
Ta-002708	Hanyou3475	Semi-winter	Hap2 (AA)
Ta-002709	Stanton	Winter	Hap2 (AA)
Ta-002710	Okfield	Winter	Hap2 (AA)
Ta-002711	Xiaoyan55	Winter	Hap1 (TT)
Ta-002712	Baigeda	Winter	Hap1 (TT)
Ta-002713	Nekota	Winter	Hap2 (AA)
Ta-002714	Han00-7086	Semi-winter	Hap2 (AA)
Ta-002715	Neosho	Winter	Hap2 (AA)
Ta-002716	Halt	Winter	Hap2 (AA)
Ta-002717	Bond CL	Winter	Hap2 (AA)
Ta-002718	Oro Blanco	Semi-winter	Hap2 (AA)
Ta-002719	TAM 107	Winter	Hap2 (AA)
Ta-002720	Jintai 170	Semi-winter	Hap2 (AA)
Ta-002721	LinYuan 8	Winter	Hap1 (TT)
Ta-002722	Zhengmai98	Semi-winter	Hap2 (AA)
Ta-002723	Jimai31-HB	Winter	Hap1 (TT)
Ta-002724	Thunderbolt	Winter	Hap2 (AA)
Ta-002725	NongDa 3214	Winter	Hap2 (AA)
Ta-002726	Intrada	Winter	Hap2 (AA)
Ta-002727	Arrowsmith	Winter	Hap2 (AA)
Ta-002728	Hallam	Winter	Hap2 (AA)
Ta-002729	Trego	Winter	Hap2 (AA)
Ta-002730	Jinmai 8	Winter	Hap2 (AA)
Ta-002731	Shanrong3	Winter	Hap1 (TT)
Ta-002732	Lankaoaizao 8	Semi-winter	Hap2 (AA)
Ta-002733	Arlin	Winter	0/1
Ta-002734	Cisco	Winter	Hap2 (AA)
Ta-002735	Yuma	Winter	Hap2 (AA)
Ta-002736	KeNong 2007	Semi-winter	Hap1 (TT)
Ta-002737	ChangHe24	Winter	Hap2 (AA)
Ta-002738	Ogallala	Winter	Hap2 (AA)
Ta-002739	Jinmai 15	Winter	Hap2 (AA)
Ta-002740	OK00421	Winter	Hap1 (TT)
Ta-002741	Dali1	Winter	Hap1 (TT)
Ta-002742	Zhao08-29	Winter	Hap1 (TT)
Ta-002743	Fuller	Winter	Hap2 (AA)
Ta-002744	Alliance	Winter	Hap2 (AA)
Ta-002745	Wanyuanbai1	Winter	Hap1 (TT)
Ta-002746	Zhengmai336	Semi-winter	Hap1 (TT)
Ta-002747	Santa Fe	Winter	Hap2 (AA)
Ta-002748	Jagger	Winter	Hap2 (AA)
Ta-002749	Hondo	Winter	Hap2 (AA)
Ta-002750	Goodstreak	Winter	Hap1 (TT)
Ta-002751	TAM 400	Winter	Hap2 (AA)
Ta-002752	RonL	Winter	Hap2 (AA)
Ta-002753	Antelope	Winter	Hap2 (AA)
Ta-002754	Overley	Winter	Hap2 (AA)
Ta-002755	C104	Winter	Hap2 (AA)
Ta-002756	NongDa 179	Winter	Hap1 (TT)
Ta-002756	NongDa 179	Winter	Hap1 (TT)
Ta-002757	Laizhou 95021	Semi-winter	Hap1 (TT)
Ta-002758	Windstar	Winter	Hap2 (AA)
Ta-002759	Keota	Winter	Hap1 (TT)
Ta-002760	Jing419	Winter	Hap1 (TT)
Ta-002761	Jimai38-HB	Semi-winter	Hap2 (AA)
Ta-002761	Jimai38-HB	Semi-winter	Hap2 (AA)
Ta-002762	Cougar	Winter	Hap2 (AA)
Ta-002763	Tomahawk	Winter	Hap2 (AA)
Ta-002764	Jagalene	Winter	Hap2 (AA)
Ta-002765	Kenong 1006	Winter	Hap2 (AA)
Ta-002765	Kenong 1006	Winter	Hap2 (AA)
Ta-002766	Niobrara	Winter	Hap2 (AA)
Ta-002767	Heng95Guan26	Semi-winter	Hap1 (TT)
Ta-002768	ok Bullet	Winter	Hap2 (AA)
Ta-002769	TAM 303	Winter	Hap2 (AA)
Ta-002770	Ok101	Winter	Hap2 (AA)
Ta-002771	Keyi 6070	Winter	Hap1 (TT)
Ta-002772	Shi5033	Weak-winter	Hap1 (TT)
Ta-002773	Burchett	Winter	Hap2 (AA)
Ta-002774	Rowdy	Winter	Hap2 (AA)
Ta-002775	Wahoo	Winter	Hap2 (AA)
Ta-002776	YuZhan89106	Winter	Hap1 (TT)
Ta-002777	Crimson	Winter	Hap2 (AA)
Ta-002778	Ponderosa	Winter	Hap2 (AA)
Ta-002779	Zhaomin1006-08X3	Winter	Hap2 (AA)
Ta-002780	K35	Weak-winter	Hap2 (AA)
Ta-002781	Platte	Winter	Hap2 (AA)
Ta-002782	Laredo	Winter	Hap1 (TT)
Ta-002783	Jing418	Winter	0/1
Ta-002784	Jules	Winter	Hap2 (AA)
Ta-002834	Darius	Semi-winter	Hap1 (TT)
Ta-002854	Aztec	Winter	Hap2 (AA)
Ta-002964	XumaiDH9	Semi-winter	Hap1 (TT)
Ta-002991	Zhengmai1831	Semi-winter	Hap2 (AA)
Ta-003014	Zhengmai1835	Semi-winter	Hap1 (TT)
Ta-003033	Chuanmai82	Weak-winter	Hap2 (AA)
Ta-003071	Bainong607	Semi-winter	Hap1 (TT)
Ta-003096	Zhengmai1905	Semi-winter	Hap1 (TT)
Ta-003114	Xinong869	Semi-winter	Hap1 (TT)
Ta-003117	Zhengshi9170	Semi-winter	Hap2 (AA)
Ta-003131	XumaiDH2	Semi-winter	Hap1 (TT)
Ta-003201	Zhengmai2016	Semi-winter	Hap1 (TT)
Ta-003204	Jimai 70-SD	Semi-winter	Hap1 (TT)
Ta-003206	Zhengmai2018	Semi-winter	Hap1 (TT)
Ta-003224	Xinong870	Semi-winter	Hap1 (TT)
Ta-003229	Bainong307	Semi-winter	Hap1 (TT)
Ta-003251	Plainsman V	Winter	Hap2 (AA)
Ta-003607	Randhawai	Spring	Hap2 (AA)
Ta-003662	Pastor	Spring	Hap2 (AA)
Ta-003673	Westonia	Spring	Hap1 (TT)
Ta-003761	Baohan1193	Semi-winter	Hap1 (TT)
Ta-003762	Bainong160	Semi-winter	Hap1 (TT)
Ta-003798	Tongmai6	Winter	Hap2 (AA)
Ta-003809	Heine Hvede	Winter	Hap1 (TT)
Ta-004110	Xinong836	Semi-winter	Hap1 (TT)
Ta-004111	Huaimai40	Semi-winter	Hap2 (AA)
Ta-004115	Weilong169	Semi-winter	Hap1 (TT)
Ta-004116	Xinong863	Semi-winter	Hap1 (TT)
Ta-004117	Xinong852	Semi-winter	Hap1 (TT)
Ta-004118	Xinong877	Semi-winter	Hap1 (TT)
Ta-004127	Xinong859	Semi-winter	Hap1 (TT)
Ta-004128	Xinong875	Semi-winter	Hap1 (TT)
Ta-004129	Lengmai9918	Semi-winter	Hap1 (TT)
Ta-004130	Lengzi 23356	Semi-winter	Hap1 (TT)
Ta-004136	Xinong879	Semi-winter	Hap1 (TT)
Ta-004172	Youmangbai4	Winter	Hap2 (AA)
Ta-004212	LS4607	Semi-winter	Hap1 (TT)
Ta-004218	Sanken22	Semi-winter	Hap1 (TT)
Ta-004220	Zhengmai158	Semi-winter	Hap2 (AA)
Ta-004221	Zhengmai369	Semi-winter	Hap1 (TT)
Ta-004224	Lengzi 09151	Semi-winter	Hap1 (TT)
Ta-004225	Lengzi 09162	Semi-winter	Hap1 (TT)
Ta-004226	CP150305	Semi-winter	Hap1 (TT)
Ta-004227	Lengzi 12063	Semi-winter	Hap1 (TT)
Ta-004228	Lengzi 12081	Semi-winter	Hap1 (TT)
Ta-004260	Lantian 23	Winter	Hap1 (TT)
Ta-004261	Lantian 30	Winter	Hap1 (TT)
Ta-004262	Lantian 33	Weak-winter	Hap1 (TT)
Ta-004316	Landa 211	Winter	Hap1 (TT)
Ta-004677	Heshangtou	Spring	Hap2 (AA)
Ta-004690	TRI 1210	Winter	Hap2 (AA)
Ta-004713	TRI 7873	Winter	Hap1 (TT)
Ta-004750	TRI 1401	Winter	Hap2 (AA)
Ta-004757	TRI 1005	Winter	Hap1 (TT)
Ta-004768	TRI 4659	Winter	Hap1 (TT)
Ta-004785	TRI 1243	Winter	Hap2 (AA)
Ta-004794	TRI 7818	Winter	Hap2 (AA)
Ta-004807	TRI 10049	Winter	Hap1 (TT)
Ta-004810	TRI 1458	Winter	Hap1 (TT)
Ta-004816	TRI 123	Winter	Hap1 (TT)
Ta-004825	TRI 159	Winter	Hap1 (TT)
Ta-004846	TRI 4651	Winter	Hap1 (TT)
Ta-004847	TRI 4740	Winter	Hap2 (AA)
Ta-004867	TRI 7432	Winter	Hap1 (TT)
Ta-004886	TRI 9323	Winter	Hap1 (TT)
Ta-004892	TRI 9679	Winter	Hap1 (TT)
Ta-004900	TRI 10170	Winter	Hap1 (TT)
Ta-004918	TRI 11952	Winter	Hap1 (TT)
Ta-004951	TRI 5108	Winter	Hap1 (TT)
Ta-004953	TRI 7329	Winter	Hap1 (TT)
Ta-005009	TRI 1	Winter	Hap1 (TT)
Ta-005023	TRI 1414	Winter	Hap1 (TT)
Ta-006298	Jimai6-SD	Semi-winter	Hap1 (TT)
Ta-006602	Nongda413	Winter	Hap2 (AA)
Ta-007138	Youzitou	Semi-winter	Hap1 (TT)
Ta-009824	Nongda3338	Winter	Hap2 (AA)
Ta-010231	Nongda3753	Winter	Hap2 (AA)
Ta-011026	Autonomia	Weak-winter	Hap1 (TT)
Ta-011049	Fontarronco	Weak-winter	Hap1 (TT)
Ta-011057	B 85	Spring	Hap2 (AA)
Ta-011103	San Pastore	Winter	Hap1 (TT)
Ta-011451	Jingdong 6	Winter	Hap2 (AA)
Ta-011524	Jimai 30(Ji84-5418)	Weak-winter	Hap1 (TT)
Ta-011570	Jinmai 10(Weidong 8)	Weak-winter	Hap1 (TT)
Ta-012651	Zhongmai66	Semi-winter	Hap1 (TT)
Ta-012652	Renan	Winter	Hap2 (AA)
Ta-013909	NA	Spring	Hap1 (TT)
Ta-013910	NA	Winter	Hap1 (TT)
Ta-013911	NA	Winter	Hap1 (TT)
Ta-013912	NA	Spring	Hap1 (TT)
Ta-013913	NA	Winter	Hap1 (TT)
Ta-013914	NA	NA	Hap1 (TT)
Ta-013915	NA	NA	Hap2 (AA)
Ta-013916	NA	Winter	Hap2 (AA)
Ta-013918	NA	Winter	Hap1 (TT)
Ta-013919	NA	Winter	Hap1 (TT)
Ta-013920	NA	Spring	Hap1 (TT)
Ta-013921	NA	Winter	Hap1 (TT)
Ta-013922	NA	Winter	Hap1 (TT)
Ta-013923	W144	Spring	Hap2 (AA)
Ta-013924	PI 70705	Spring	Hap1 (TT)
Ta-013925	Krata	Spring	Hap2 (AA)
Ta-013926	NA	Winter	Hap1 (TT)
Ta-013927	NA	Spring	Hap2 (AA)
Ta-013928	NA	Spring	Hap1 (TT)
Ta-013929	NA	Winter	0/1
Ta-013930	NA	Winter	Hap2 (AA)
Ta-013931	NA	Winter	Hap1 (TT)
Ta-013932	Type No. 16	NA	Hap1 (TT)
Ta-013933	NA	Spring	Hap1 (TT)
Ta-013934	NA	NA	Hap1 (TT)
Ta-013935	NA	Winter	Hap1 (TT)
Ta-013936	NA	Semi-winter	Hap1 (TT)
Ta-013938	NA	Spring	Hap1 (TT)
Ta-013939	NA	NA	Hap1 (TT)
Ta-013940	NA	Spring	Hap2 (AA)
Ta-013956	2-90377	Winter	Hap2 (AA)
Ta-013957	3-90350	Winter	Hap2 (AA)
Ta-013958	4-87909	NA	Hap2 (AA)
Ta-013959	5-43363	NA	0/1
Ta-013960	6-43390	NA	Hap2 (AA)
Ta-013961	7-87821	NA	Hap1 (TT)
Ta-013962	8-82678	NA	Hap1 (TT)
Ta-013963	9-76299	NA	Hap2 (AA)
Ta-013964	10-83979	NA	Hap1 (TT)
Ta-013966	19-40979	NA	Hap2 (AA)
Ta-013969	22-40984	NA	Hap1 (TT)
Ta-013974	16-44518	NA	Hap1 (TT)
Ta-013975	17-44520	NA	Hap1 (TT)
Ta-013976	28-42030	Spring	Hap2 (AA)
Ta-013977	29-82283	Spring	Hap2 (AA)
Ta-013978	31-44196	Spring	Hap1 (TT)
Ta-013979	32-44203	Spring	Hap1 (TT)
Ta-013980	33-83965	Spring	Hap1 (TT)
Ta-013982	35-90184	NA	Hap2 (AA)
Ta-013983	36-44210	Spring	Hap2 (AA)
Ta-013984	37-44211	Spring	Hap2 (AA)
Ta-013986	13-90293	NA	Hap2 (AA)
Ta-013987	12-82173	Spring	Hap1 (TT)
Ta-013988	14-108679	NA	Hap1 (TT)
Ta-013989	15-108680	NA	Hap1 (TT)
Ta-013990	Laogaidaqingmang	Spring	Hap1 (TT)
Ta-013991	Qiangweimai	Winter	Hap1 (TT)
Ta-013993	Hezhoudamai	Spring	Hap2 (AA)
Ta-013994	Guangtoubaishenmai	Spring	Hap1 (TT)
Ta-013996	PI 94478	Winter	0/1
Ta-014002	YT-6	Spring	Hap1 (TT)
Ta-014007	铁工红麦	Spring	Hap2 (AA)
Ta-014008	宁阳-5	Winter	Hap1 (TT)
Ta-014044	As1511	Spring	Hap2 (AA)
Ta-014050	BS21	Semi-winter	Hap1 (TT)
Ta-014051	BS23	Semi-winter	Hap2 (AA)
Ta-014056	As1367	Spring	Hap2 (AA)
Ta-014063	As2065	Spring	Hap1 (TT)
Ta-014064	As2064	Spring	Hap1 (TT)
Ta-014065	As2050	Spring	Hap1 (TT)
Ta-014073	As1658	Spring	Hap2 (AA)
Ta-014074	As1666	Weak-winter	Hap1 (TT)
Ta-014075	As1587	Spring	Hap1 (TT)
Ta-014076	As1635	Weak-winter	Hap2 (AA)
Ta-014077	As1588	Spring	Hap1 (TT)
Ta-014078	As1668	Weak-winter	Hap1 (TT)
Ta-014079	As1661	Weak-winter	Hap1 (TT)
Ta-014080	As1670	Weak-winter	Hap1 (TT)
Ta-014081	红齐麦	Spring	Hap2 (AA)
Ta-014082	短腰麦	Spring	Hap2 (AA)
Ta-014083	白木铣板	Spring	Hap1 (TT)
Ta-014084	红火穗	Spring	Hap2 (AA)
Ta-014085	秃头麦	Spring	Hap1 (TT)
Ta-014087	毛红麦	Spring	Hap2 (AA)
Ta-014088	短白麦	Spring	Hap2 (AA)
Ta-014096	23891	Spring	Hap2 (AA)
Ta-014097	23896	Spring	Hap1 (TT)
Ta-014098	23909	NA	Hap1 (TT)
Ta-014099	23923	Spring	Hap2 (AA)
Ta-014100	23971	NA	Hap1 (TT)
Ta-014101	23974	Spring	Hap1 (TT)
Ta-014102	23977	Spring	Hap1 (TT)
Ta-014103	23989	Spring	Hap1 (TT)
Ta-014104	23995	NA	Hap1 (TT)
Ta-014105	24056	NA	Hap1 (TT)
Ta-014106	24184	Spring	Hap1 (TT)
Ta-014107	24185	Spring	Hap2 (AA)
Ta-014108	24193	Spring	Hap1 (TT)
Ta-014136	M-1	Spring	Hap1 (TT)
Ta-014137	M-20	Spring	Hap2 (AA)
Ta-014138	M-29	Spring	Hap2 (AA)
Ta-014139	M-81	Spring	Hap2 (AA)
Ta-014140	M-90	Spring	Hap2 (AA)
Ta-014146	IG21134349	NA	Hap1 (TT)
Ta-014147	IG21134447	Semi-winter	Hap2 (AA)
Ta-014148	IG21134470	Spring	Hap2 (AA)
Ta-014151	5120	NA	Hap2 (AA)
Ta-014152	REKTOR	Winter	Hap1 (TT)
Ta-014153	SPARK	Winter	Hap2 (AA)
Ta-014154	OPTIMUS	Winter	Hap1 (TT)
Ta-014168	Nongda3097	Winter	Hap2 (AA)
Ta-014169	Nongda3331	Winter	Hap1 (TT)
Ta-014171	Nongda981	Winter	Hap2 (AA)
Ta-014173	PI 572851	Spring	Hap1 (TT)
Ta-014174	PI 470735	Spring	Hap1 (TT)
Ta-014175	PI 341432	Spring	Hap2 (AA)
Ta-014176	PI 60740	Spring	Hap1 (TT)
Ta-014177	PI 366118	Spring	Hap1 (TT)
Ta-014179	PI 272555	Winter	Hap1 (TT)
Ta-014180	PI 572910	Semi-winter	Hap1 (TT)
Ta-014181	PI 572909	Semi-winter	Hap1 (TT)
Ta-014182	TRI 13602	Semi-winter	Hap1 (TT)
Ta-014197	PI 42013	Spring	Hap2 (AA)
Ta-014198	PI 40942	Spring	Hap1 (TT)
Ta-014199	PI 337997	Spring	Hap2 (AA)
Ta-014200	PI 182118	Spring	Hap2 (AA)
Ta-014211	PI 583718	Spring	Hap2 (AA)
Ta-014212	PI 481712	Spring	Hap2 (AA)
Ta-014213	PI 345409	Winter	Hap2 (AA)
Ta-014214	PI 52227	Spring	Hap1 (TT)
Ta-014403	Arina LrFor	Winter	Hap2 (AA)
Ta-014406	Julius	Winter	Hap2 (AA)
Ta-014406	Julius	Winter	Hap2 (AA)
Ta-014413	LongReach Lancer	Spring	Hap1 (TT)
Ta-014416	Attraktion	Winter	Hap2 (AA)
Ta-014844	Achat	Winter	Hap1 (TT)
Ta-014845	Akteur	Winter	Hap1 (TT)
Ta-014846	Alceste	Winter	Hap2 (AA)
Ta-014847	Alchemy	Winter	Hap2 (AA)
Ta-014848	Alexander	Winter	Hap1 (TT)
Ta-014849	Altigo	Winter	Hap2 (AA)
Ta-014850	Ambition	Winter	Hap2 (AA)
Ta-014851	Amundsen	Winter	Hap1 (TT)
Ta-014852	Anapolis	Winter	Hap1 (TT)
Ta-014853	Antonius	Winter	Hap2 (AA)
Ta-014854	Aperitiv	Winter	Hap2 (AA)
Ta-014855	Apostel	Winter	Hap1 (TT)
Ta-014856	Arezzo	Winter	Hap2 (AA)
Ta-014857	Arina	Winter	Hap2 (AA)
Ta-014858	Arktis	Winter	Hap1 (TT)
Ta-014859	Baguette11	Semi-winter	Hap2 (AA)
Ta-014860	Balaton	Winter	Hap1 (TT)
Ta-014861	Banderola	Winter	Hap2 (AA)
Ta-014862	Barok	Winter	Hap2 (AA)
Ta-014863	Batuta	Winter	Hap2 (AA)
Ta-014864	Benchmark	Winter	Hap2 (AA)
Ta-014865	B 69	Winter	Hap2 (AA)
Ta-014866	Bogatka	Winter	Hap2 (AA)
Ta-014867	Bombus	Winter	Hap1 (TT)
Ta-014868	Boregar	Winter	Hap2 (AA)
Ta-014869	Bosporus	Winter	Hap1 (TT)
Ta-014870	Boss	Winter	Hap1 (TT)
Ta-014871	Bruce	Winter	Hap1 (TT)
Ta-014872	Bryza	Semi-winter	Hap1 (TT)
Ta-014873	BUENNO	Winter	Hap1 (TT)
Ta-014874	Bussard	Winter	Hap1 (TT)
Ta-014875	Caesar	Winter	Hap1 (TT)
Ta-014876	Capone	Winter	Hap1 (TT)
Ta-014877	Cassiopeia	Winter	Hap1 (TT)
Ta-014878	CF_99007	Winter	Hap2 (AA)
Ta-014879	Chiron	Winter	Hap1 (TT)
Ta-014880	Colonia	Winter	Hap1 (TT)
Ta-014881	Consort	Winter	Hap2 (AA)
Ta-014882	Dialog	Winter	Hap2 (AA)
Ta-014883	Dichter	Winter	Hap1 (TT)
Ta-014884	Discus	Winter	Hap1 (TT)
Ta-014885	Edward	Winter	Hap2 (AA)
Ta-014886	Einstein	Winter	Hap2 (AA)
Ta-014887	Elixer	Winter	Hap1 (TT)
Ta-014888	Eriwan	Winter	Hap1 (TT)
Ta-014889	Estivus	Winter	Hap1 (TT)
Ta-014890	Eurojet	Winter	Hap2 (AA)
Ta-014891	Expert	Winter	Hap2 (AA)
Ta-014892	Famulus	Winter	Hap1 (TT)
Ta-014893	Faustus	Winter	Hap1 (TT)
Ta-014894	Figura	Winter	Hap2 (AA)
Ta-014895	Finezja	Winter	Hap1 (TT)
Ta-014896	Florian	Winter	Hap1 (TT)
Ta-014897	Folklor	Winter	Hap2 (AA)
Ta-014898	Franz	Winter	Hap1 (TT)
Ta-014899	Fridolin	Winter	Hap1 (TT)
Ta-014900	Gatsby	Winter	Hap1 (TT)
Ta-014901	Gladiator	Winter	Hap2 (AA)
Ta-014902	Glasgow	Winter	Hap2 (AA)
Ta-014903	Glaucus	Winter	Hap2 (AA)
Ta-014904	Globus	Winter	Hap1 (TT)
Ta-014905	Gulliver	Winter	Hap2 (AA)
Ta-014906	Gustav	Winter	Hap2 (AA)
Ta-014907	H05606	Semi-winter	Hap2 (AA)
Ta-014908	Hereward	Winter	Hap1 (TT)
Ta-014909	Humber	Winter	Hap2 (AA)
Ta-014910	Hyperion	Winter	Hap2 (AA)
Ta-014911	Impression	Winter	Hap1 (TT)
Ta-014912	Instinct	Winter	Hap2 (AA)
Ta-014913	Intact	Winter	Hap2 (AA)
Ta-014914	Intense	Winter	Hap1 (TT)
Ta-014915	Izyda	Winter	Hap2 (AA)
Ta-014916	Jantarka	Winter	Hap1 (TT)
Ta-014917	Johnny	Winter	Hap1 (TT)
Ta-014918	Joker	Winter	Hap1 (TT)
Ta-014919	Kanzler	Winter	Hap1 (TT)
Ta-014920	Kingdom	Winter	Hap1 (TT)
Ta-014921	Kobiera	Winter	Hap1 (TT)
Ta-014922	Kometus	Winter	Hap1 (TT)
Ta-014923	Korweta	Winter	Hap2 (AA)
Ta-014924	Kranich	Winter	Hap1 (TT)
Ta-014925	KWSBarny	Winter	Hap1 (TT)
Ta-014926	KWSChamsin	Semi-winter	Hap1 (TT)
Ta-014927	KWSGymnast	Winter	Hap1 (TT)
Ta-014928	KWSLoft	Winter	Hap1 (TT)
Ta-014929	KWSMaddox	Winter	Hap2 (AA)
Ta-014930	KWSMagic	Winter	Hap1 (TT)
Ta-014931	KWSMilaneco	Winter	Hap1 (TT)
Ta-014932	KWSMontana	Winter	Hap1 (TT)
Ta-014933	KWSOzon	Winter	Hap2 (AA)
Ta-014934	KWSPius	Winter	Hap2 (AA)
Ta-014935	KWSSalix	Winter	Hap1 (TT)
Ta-014936	KWSScirocco	Semi-winter	Hap2 (AA)
Ta-014937	Lahertis	Winter	Hap2 (AA)
Ta-014938	Lars	Winter	Hap1 (TT)
Ta-014939	Lear	Winter	Hap2 (AA)
Ta-014940	Legenda	Winter	Hap1 (TT)
Ta-014941	LGImposanto	Winter	Hap1 (TT)
Ta-014942	LGKopernikus	Winter	Hap1 (TT)
Ta-014943	LGMagirus	Winter	Hap1 (TT)
Ta-014944	Linus	Winter	Hap1 (TT)
Ta-014945	Lynx	Winter	Hap2 (AA)
Ta-014946	Macro	Winter	Hap2 (AA)
Ta-014947	Magister	Winter	Hap1 (TT)
Ta-014948	Malacca	Winter	Hap1 (TT)
Ta-014949	Manager	Winter	Hap1 (TT)
Ta-014950	Marin	Semi-winter	Hap1 (TT)
Ta-014951	Markiza	Winter	Hap1 (TT)
Ta-014952	Matrix	Winter	Hap1 (TT)
Ta-014953	Memory	Winter	Hap1 (TT)
Ta-014954	Mentor	Winter	Hap1 (TT)
Ta-014955	Mescal	Winter	Hap1 (TT)
Ta-014956	Mewa	Winter	Hap2 (AA)
Ta-014957	B 32	Spring	Hap2 (AA)
Ta-014958	Midas	Winter	Hap1 (TT)
Ta-014959	Mikon	Winter	Hap1 (TT)
Ta-014960	Monty	Winter	Hap2 (AA)
Ta-014961	Musketeer	Winter	Hap2 (AA)
Ta-014962	Muza	Winter	Hap1 (TT)
Ta-014963	Nadobna	Winter	Hap2 (AA)
Ta-014964	Nateja	Winter	Hap2 (AA)
Ta-014965	Natula	Winter	Hap1 (TT)
Ta-014966	Nelson	Winter	Hap1 (TT)
Ta-014967	Nordkap	Winter	Hap1 (TT)
Ta-014968	Norin	Winter	Hap1 (TT)
Ta-014969	Ohio	Winter	Hap2 (AA)
Ta-014970	OstkaStrzelecka	Winter	Hap1 (TT)
Ta-014971	Oxal	Winter	Hap2 (AA)
Ta-014972	P05312	Semi-winter	Hap2 (AA)
Ta-014973	P06079	Semi-winter	Hap2 (AA)
Ta-014974	Panorama	Winter	Hap2 (AA)
Ta-014975	Partner	Winter	Hap1 (TT)
Ta-014976	Patras	Winter	Hap1 (TT)
Ta-014977	Pionier	Winter	Hap2 (AA)
Ta-014978	Ponticus	Winter	Hap2 (AA)
Ta-014979	Position	Winter	Hap1 (TT)
Ta-014980	Primus	Winter	Hap2 (AA)
Ta-014981	Rebell	Winter	Hap1 (TT)
Ta-014982	RibbeckPZO	Winter	Hap1 (TT)
Ta-014983	Rockefeller	Winter	Hap1 (TT)
Ta-014984	Rubens	Winter	Hap1 (TT)
Ta-014985	Rubisko	Winter	Hap2 (AA)
Ta-014986	Rumor	Winter	Hap1 (TT)
Ta-014987	Rywalka	Winter	Hap1 (TT)
Ta-014988	Sailor	Winter	Hap1 (TT)
Ta-014989	Satyna	Winter	Hap2 (AA)
Ta-014990	Savannah	Winter	Hap2 (AA)
Ta-014991	Schamane	Winter	Hap1 (TT)
Ta-014992	Semper	Winter	Hap1 (TT)
Ta-014993	Sheriff	Winter	Hap1 (TT)
Ta-014994	Slejpner	Winter	Hap2 (AA)
Ta-014995	Smaragd	Winter	Hap1 (TT)
Ta-014996	Smuga	Winter	Hap1 (TT)
Ta-014997	Smuggler	Winter	Hap2 (AA)
Ta-014998	Sobi	Winter	Hap1 (TT)
Ta-014999	Sokrates	Winter	Hap1 (TT)
Ta-015000	Solehio	Winter	Hap2 (AA)
Ta-015001	Solist	Winter	Hap2 (AA)
Ta-015002	Sophytra	Winter	Hap2 (AA)
Ta-015003	Sperber	Winter	Hap2 (AA)
Ta-015004	Stava	Winter	Hap1 (TT)
Ta-015005	SWHarnesk	Winter	Hap1 (TT)
Ta-015006	SWHarpun	Winter	Hap1 (TT)
Ta-015007	SWHurtig	Winter	Hap2 (AA)
Ta-015008	SWSkotte	Winter	Hap1 (TT)
Ta-015009	SWTataros	Winter	Hap2 (AA)
Ta-015010	SWTopper	Winter	Hap2 (AA)
Ta-015011	Symbol	Winter	Hap1 (TT)
Ta-015012	Tarkus	Winter	Hap1 (TT)
Ta-015013	Tonacja	Winter	Hap1 (TT)
Ta-015014	Torkil	Winter	Hap1 (TT)
Ta-015015	Toronto	Winter	Hap1 (TT)
Ta-015016	Torrild	Winter	Hap2 (AA)
Ta-015017	Tower	Winter	Hap1 (TT)
Ta-015018	Travix	Winter	Hap2 (AA)
Ta-015019	TRI 1008	Winter	Hap1 (TT)
Ta-015020	TRI 10139	Winter	Hap1 (TT)
Ta-015021	TRI 10147	Winter	Hap2 (AA)
Ta-015022	TRI 10166	Winter	Hap1 (TT)
Ta-015023	TRI 10169	Winter	Hap1 (TT)
Ta-015024	TRI 1017	Winter	Hap1 (TT)
Ta-015025	TRI 10177	Winter	Hap1 (TT)
Ta-015026	TRI 10179	Winter	Hap1 (TT)
Ta-015027	TRI 10182	Winter	Hap2 (AA)
Ta-015028	TRI 10200	Winter	Hap2 (AA)
Ta-015029	TRI 10217	Winter	Hap1 (TT)
Ta-015030	TRI 10224	Winter	Hap2 (AA)
Ta-015031	TRI 10238	Winter	Hap2 (AA)
Ta-015032	TRI 1024	Winter	Hap1 (TT)
Ta-015033	TRI 10246	Winter	Hap2 (AA)
Ta-015034	TRI 10247	Winter	Hap2 (AA)
Ta-015035	TRI 10354	Winter	Hap1 (TT)
Ta-015036	TRI 10356	Winter	Hap1 (TT)
Ta-015037	TRI 10357	Winter	Hap2 (AA)
Ta-015038	TRI 10359	Winter	Hap1 (TT)
Ta-015039	TRI 10373	Winter	Hap1 (TT)
Ta-015040	TRI 10384	Winter	Hap1 (TT)
Ta-015041	TRI 10389	Winter	Hap1 (TT)
Ta-015042	TRI 10401	Winter	Hap1 (TT)
Ta-015043	TRI 10408	Winter	Hap1 (TT)
Ta-015044	TRI 10471	Winter	Hap2 (AA)
Ta-015045	TRI 1081	Winter	Hap1 (TT)
Ta-015046	TRI 10898	Winter	Hap1 (TT)
Ta-015047	TRI 109	Winter	Hap2 (AA)
Ta-015048	TRI 10924	Winter	Hap1 (TT)
Ta-015049	TRI 11081	Winter	Hap1 (TT)
Ta-015050	TRI 1111	Winter	Hap1 (TT)
Ta-015051	TRI 11131	Winter	Hap1 (TT)
Ta-015052	TRI 11195	Winter	Hap1 (TT)
Ta-015053	TRI 1120	Winter	Hap1 (TT)
Ta-015054	TRI 11213	Winter	Hap1 (TT)
Ta-015055	TRI 1136	Winter	Hap1 (TT)
Ta-015056	TRI 1139	Winter	Hap1 (TT)
Ta-015057	TRI 11460	Winter	Hap1 (TT)
Ta-015058	TRI 11465	Winter	Hap1 (TT)
Ta-015059	TRI 11469	Winter	Hap2 (AA)
Ta-015060	TRI 11635	Winter	Hap2 (AA)
Ta-015061	TRI 11649	Winter	Hap1 (TT)
Ta-015062	TRI 11739	Winter	Hap2 (AA)
Ta-015063	TRI 11742	Winter	Hap2 (AA)
Ta-015064	TRI 1183	Winter	Hap2 (AA)
Ta-015065	TRI 11849	Winter	Hap2 (AA)
Ta-015066	TRI 11996	Winter	Hap2 (AA)
Ta-015067	TRI 12026	Winter	Hap1 (TT)
Ta-015068	TRI 1205	Winter	Hap1 (TT)
Ta-015069	TRI 1229	Winter	Hap1 (TT)
Ta-015070	TRI 12322	Winter	Hap1 (TT)
Ta-015071	TRI 12340	Winter	Hap1 (TT)
Ta-015072	TRI 1251	Winter	Hap1 (TT)
Ta-015073	TRI 12693	Winter	Hap2 (AA)
Ta-015074	TRI 12818	Winter	Hap1 (TT)
Ta-015075	TRI 1289	Winter	Hap1 (TT)
Ta-015076	TRI 13007	Winter	Hap2 (AA)
Ta-015077	TRI 13024	Winter	Hap1 (TT)
Ta-015078	TRI 13056	Winter	Hap1 (TT)
Ta-015079	TRI 13099	Winter	Hap1 (TT)
Ta-015080	TRI 13101	Winter	Hap1 (TT)
Ta-015081	TRI 13205	Winter	Hap2 (AA)
Ta-015082	TRI 13312	Winter	Hap1 (TT)
Ta-015083	TRI 1340	Winter	Hap1 (TT)
Ta-015084	TRI 13422	Winter	Hap1 (TT)
Ta-015085	TRI 13462	Winter	Hap2 (AA)
Ta-015086	TRI 13492	Winter	Hap2 (AA)
Ta-015087	TRI 13528	Winter	Hap1 (TT)
Ta-015088	TRI 13625	Winter	Hap1 (TT)
Ta-015089	TRI 13649	Winter	Hap1 (TT)
Ta-015090	TRI 13688	Winter	Hap1 (TT)
Ta-015091	TRI 13706	Winter	Hap1 (TT)
Ta-015092	TRI 1387	Winter	Hap2 (AA)
Ta-015093	TRI 14170	Winter	Hap2 (AA)
Ta-015094	TRI 14224	Winter	Hap1 (TT)
Ta-015095	TRI 14870	Winter	Hap2 (AA)
Ta-015096	TRI 14915	Winter	Hap1 (TT)
Ta-015097	TRI 14977	Winter	Hap2 (AA)
Ta-015098	TRI 14981	Winter	Hap1 (TT)
Ta-015099	TRI 15148	Winter	Hap2 (AA)
Ta-015100	TRI 15180	Winter	Hap2 (AA)
Ta-015101	TRI 15185	Winter	Hap1 (TT)
Ta-015102	TRI 15195	Winter	Hap1 (TT)
Ta-015103	TRI 1586	Winter	Hap2 (AA)
Ta-015104	TRI 15905	Winter	Hap1 (TT)
Ta-015105	TRI 160	Winter	Hap2 (AA)
Ta-015106	TRI 16039	Winter	Hap1 (TT)
Ta-015107	TRI 16044	Winter	Hap1 (TT)
Ta-015108	TRI 1621	Winter	Hap1 (TT)
Ta-015109	TRI 1631	Winter	Hap1 (TT)
Ta-015110	TRI 16450	Winter	Hap2 (AA)
Ta-015111	TRI 16635	Winter	Hap1 (TT)
Ta-015112	TRI 16719	Winter	Hap2 (AA)
Ta-015113	TRI 16781	Winter	Hap1 (TT)
Ta-015114	TRI 16857	Winter	Hap2 (AA)
Ta-015115	TRI 16936	Winter	Hap2 (AA)
Ta-015116	TRI 1710	Winter	Hap2 (AA)
Ta-015117	TRI 17255	Winter	Hap2 (AA)
Ta-015118	TRI 17911	Winter	Hap2 (AA)
Ta-015119	TRI 180	Winter	Hap1 (TT)
Ta-015120	TRI 187	Winter	Hap2 (AA)
Ta-015121	TRI 19339	Winter	Hap1 (TT)
Ta-015122	TRI 19343	Winter	Hap1 (TT)
Ta-015123	TRI 19482	Winter	Hap2 (AA)
Ta-015124	TRI 19524	Winter	Hap1 (TT)
Ta-015125	TRI 19642	Winter	Hap2 (AA)
Ta-015126	TRI 19677	Winter	Hap1 (TT)
Ta-015127	TRI 197	Winter	Hap1 (TT)
Ta-015128	TRI 19720	Winter	Hap1 (TT)
Ta-015129	TRI 19729	Winter	Hap2 (AA)
Ta-015130	TRI 20956	Winter	Hap1 (TT)
Ta-015131	TRI 21	Winter	Hap1 (TT)
Ta-015132	TRI 21021	Winter	Hap1 (TT)
Ta-015133	TRI 21111	Winter	Hap1 (TT)
Ta-015134	TRI 21181	Winter	Hap1 (TT)
Ta-015135	TRI 21197	Winter	Hap2 (AA)
Ta-015136	TRI 21226	Winter	Hap1 (TT)
Ta-015137	TRI 21462	Winter	Hap1 (TT)
Ta-015138	TRI 21585	Winter	Hap1 (TT)
Ta-015139	TRI 21755	Winter	Hap1 (TT)
Ta-015140	TRI 21852	Winter	Hap2 (AA)
Ta-015141	TRI 22417	Winter	Hap2 (AA)
Ta-015142	TRI 22561	Winter	Hap1 (TT)
Ta-015143	TRI 22633	Winter	Hap1 (TT)
Ta-015144	TRI 22672	Winter	Hap1 (TT)
Ta-015145	TRI 22993	Winter	Hap2 (AA)
Ta-015146	TRI 23573	Winter	Hap1 (TT)
Ta-015147	TRI 23634	Winter	Hap1 (TT)
Ta-015148	TRI 23706	Winter	Hap1 (TT)
Ta-015149	TRI 23760	Winter	Hap2 (AA)
[truncated: 231 more rows]

## Sheet: Table S10
Table S10 Prediction accuracy of SNP sets for frost resistance phenotype.
Environment	SNP sets	Visual estimation (r)		GNDVI (r)		NDVI (r)		BLUE band (r)		RED band (r)
		candidate gene pool	random gene pool	candidate gene pool	random gene pool	candidate gene pool	random gene pool	candidate gene pool	random gene pool	candidate gene pool	random gene pool
Suqian (SQ)	top0.01%	0.675622	0.560315	0.594964	0.601671	0.68252	0.4523	0.691399	0.599811	0.527333	0.312001
	top0.05%	0.748393	0.50484	0.613262	0.539404	0.721052	0.549977	0.709651	0.501339	0.527218	0.286895
	QTL-linked sets	0.760938	0.497411	0.770488	0.556006	0.754337	0.531396	0.762392	0.543499	0.573483	0.266041
	top0.1%	0.813032	0.527864	0.785516	0.545075	0.788789	0.587925	0.802414	0.572098	0.582586	0.293089
	top0.2%	0.833222	0.547461	0.811593	0.582372	0.823185	0.594554	0.817631	0.58427	0.625603	0.298476
	top0.3%	0.849861	0.54755	0.812146	0.59822	0.825617	0.618307	0.82394	0.573783	0.627073	0.31187
	top0.4%	0.852108	0.548262	0.824178	0.604317	0.836307	0.610913	0.828292	0.579187	0.63091	0.304174
	top0.5%	0.86456	0.568829	0.828993	0.603695	0.838785	0.618156	0.828167	0.590938	0.638985	0.298594
	top0.6%	0.868054	0.58061	0.832984	0.600297	0.841328	0.608716	0.833311	0.597873	0.644919	0.302303
	top0.7%	0.868583	0.563528	0.83949	0.603461	0.843099	0.620489	0.832988	0.598149	0.650076	0.298151
	top0.8%	0.872238	0.566005	0.839024	0.599476	0.844857	0.620385	0.832333	0.597887	0.652223	0.301375
	top0.9%	0.872995	0.567843	0.84127	0.609937	0.845581	0.624285	0.831905	0.594574	0.652607	0.292181
Luoyang (LY)	top0.01%	0.660424	0.442816	0.559469	0.310256	0.543074	0.296319	0.40313	0.350523	0.52648	0.347942
	top0.05%	0.702131	0.50082	0.591006	0.278547	0.572161	0.293188	0.457694	0.292403	0.586234	0.301455
	QTL-linked sets	0.708048	0.442759	0.632828	0.278517	0.585066	0.280069	0.545697	0.326365	0.615006	0.271852
	top0.1%	0.726188	0.457364	0.667564	0.308237	0.641802	0.338401	0.53944	0.31611	0.669062	0.281974
	top0.2%	0.752947	0.458603	0.693994	0.353724	0.665485	0.32441	0.574596	0.33606	0.68871	0.329956
	top0.3%	0.765392	0.478517	0.703365	0.359668	0.680683	0.330663	0.592754	0.345397	0.702206	0.332013
	top0.4%	0.776741	0.481691	0.705082	0.349126	0.688432	0.349231	0.608638	0.355479	0.704991	0.337442
	top0.5%	0.782009	0.486503	0.707287	0.343721	0.696812	0.340874	0.61478	0.32859	0.707129	0.338192
	top0.6%	0.784318	0.482514	0.706427	0.357844	0.697654	0.354303	0.620878	0.349137	0.704384	0.353831
	top0.7%	0.788308	0.487816	0.712449	0.352589	0.696909	0.352269	0.620461	0.346346	0.710885	0.347394
	top0.8%	0.791428	0.493469	0.719472	0.347422	0.698382	0.357211	0.621107	0.345328	0.709117	0.341013
	top0.9%	0.798554	0.487	0.723401	0.367204	0.699268	0.336333	0.620949	0.351225	0.712667	0.34872
Nanyang (NY)	top0.01%	0.433681	0.360251	0.414843	0.106906	0.03756	0.198654	0.370581	0.0776418	0.123461	0.216928
	top0.05%	0.463002	0.30167	0.43873	0.0800975	0.0455479	0.160481	0.401106	0.0638588	0.165156	0.230108
	QTL-linked sets	0.596345	0.271545	0.442146	0.0555173	0.527439	0.140843	0.463309	0.100912		0.183927
	top0.1%	0.456369	0.298762	0.468691	0.0997384	0.0873771	0.207937	0.520025	0.0325165	0.167915	0.209969
	top0.2%	0.45858	0.315598	0.528661	0.103495	0.105103	0.19401	0.560855	0.00691664	0.172685	0.21943
	top0.3%	0.473898	0.353113	0.54605	0.117806	0.111658	0.172891	0.572601	0.0426654	0.179633	0.214876
	top0.4%	0.471982	0.350212	0.55909	0.0946048	0.125826	0.190259	0.582528	0.0635171	0.183341	0.21377
	top0.5%	0.482923	0.368087	0.570113	0.0916473	0.144829	0.182945	0.592809	0.0774462	0.188806	0.218523
	top0.6%	0.47891	0.342272	0.575183	0.085874	0.161687	0.196597	0.594478	0.0941087	0.196977	0.212636
	top0.7%	0.48096	0.350983	0.577647	0.104887	0.166932	0.179298	0.596442	0.0617673	0.189751	0.218468
	top0.8%	0.478629	0.342677	0.57952	0.0925979	0.17707	0.197526	0.607039	0.0859837	0.192768	0.215457
	top0.9%	0.477391	0.344312	0.582293	0.0934664	0.182581	0.20391	0.605397	0.0784536	0.195745	0.22292
Ynagling (YL)	top0.01%	0.539523	0.345541	0.253498	0.14055	0.264951	0.245385	0.428272	0.141206	0.131308	0.244742
	top0.05%	0.540711	0.337894	0.324598	0.165878	0.263413	0.247969	0.463498	0.153869	0.124341	0.201518
	QTL-linked sets	0.590656	0.321837	0.398158	0.147646	0.425681	0.166622	0.481716	0.102126	0.486739	0.215411
	top0.1%	0.604681	0.348303	0.503131	0.198349	0.446844	0.233998	0.537702	0.195017	0.144395	0.22757
	top0.2%	0.644703	0.347561	0.5288	0.195036	0.448522	0.217899	0.560434	0.196279	0.152411	0.230593
	top0.3%	0.654325	0.337327	0.53062	0.187134	0.449194	0.2385	0.561203	0.182149	0.151583	0.239804
	top0.4%	0.660978	0.3641	0.536888	0.179209	0.443162	0.223384	0.557191	0.166899	0.158034	0.249175
	top0.5%	0.668864	0.354897	0.545826	0.186736	0.450572	0.239187	0.55988	0.188864	0.170847	0.248163
	top0.6%	0.677334	0.362458	0.549044	0.206262	0.452225	0.232632	0.557436	0.185656	0.173205	0.246226
	top0.7%	0.686524	0.356292	0.555906	0.196918	0.451382	0.223453	0.558679	0.18316	0.184205	0.250464
	top0.8%	0.669809	0.371421	0.552881	0.198618	0.453921	0.230792	0.557086	0.182665	0.186013	0.251876
	top0.9%	0.700796	0.357849	0.553997	0.198064	0.454552	0.234049	0.554916	0.181548	0.189127	0.244788
